# Supplementary material for: Disrupted glycosylphosphatidylinositol anchoring induces ER stress and restricts enterovirus infection
Source: PLoS Pathog. 2025 Nov 18;21(11):e1013685. doi: 10.1371/journal.ppat.1013685 (PMC12626292; doi:10.1371/journal.ppat.1013685)
Supplement: S1 Table — (XLSX) [file ppat.1013685.s010.xlsx]

## Sheet: sample1.gene_summary.txt
Table S1 CRISPR Screening Gene Enrichment
	control							infection
id	num	neg|score	neg|p-value	neg|fdr	neg|rank	neg|goodsgrna	neg|lfc	pos|score	pos|p-value	pos|fdr	pos|rank	pos|goodsgrna	pos|lfc
MBNL1	3	0.154	0.29873	0.967574	6354	1	9.5014	4.9854e-08	2.3957e-07	0.002475	1	2	9.5014
PIGS	4	0.99992	0.99992	1	20661	0	5.028	8.3265e-08	2.3957e-07	0.002475	2	3	5.028
PIGK	3	1	1	1	20664	0	3.9143	2.2919e-07	7.1871e-07	0.00495	3	3	3.9143
B2M	4	0.99891	0.9989	0.999798	20640	0	3.0498	8.9699e-07	1.677e-06	0.008663	4	2	3.0498
PIGX	3	0.84958	0.8512	0.999576	17541	1	5.6047	6.5537e-06	1.8447e-05	0.068482	5	2	5.6047
PLA2G16	3	0.98422	0.98437	0.999576	20302	0	5.4818	7.6726e-06	1.9884e-05	0.068482	6	2	5.4818
FOXN3	3	0.82058	0.82704	0.999576	17167	1	5.3796	8.8796e-06	2.4197e-05	0.071429	7	2	5.3796
PIGT	3	1	1	1	20663	0	5.1276	1.0855e-05	2.8509e-05	0.072057	8	2	5.1276
PIGH	3	0.99119	0.99126	0.999576	20465	0	5.0425	1.1917e-05	3.1384e-05	0.072057	9	2	5.0425
PIGL	3	0.99941	0.99942	0.999822	20655	0	2.8759	5.6087e-05	0.00011571	0.239109	10	2	2.8759
PIGC	3	0.40932	0.56464	0.996046	11763	1	-5.9707	6.8249e-05	0.00014015	0.244637	11	1	-5.9707
PIGM	3	0.90895	0.90899	0.999576	18748	0	2.5017	6.9342e-05	0.00014207	0.244637	12	2	2.5017
PRPH	4	0.93499	0.93498	0.999576	19284	1	0.4804	8.1431e-05	0.00016602	0.263899	13	2	0.4804
hsa-mir-4444-1	4	0.98363	0.98356	0.999576	20268	0	-4.6488	0.00015166	0.00030977	0.428053	15	1	-4.6488
UBA7	3	0.98808	0.98824	0.999576	20395	0	1.3586	0.00014756	0.00031072	0.428053	14	2	1.3586
RP2	3	0.99895	0.99896	0.999798	20641	0	-2.1946	0.00020474	0.00037541	0.460917	17	1	-2.1946
GPAA1	4	0.99998	0.99998	1	20662	0	1.3873	0.00019622	0.00038451	0.460917	16	2	1.3873
STOX1	4	0.99937	0.99937	0.999822	20654	0	-1.2007	0.00021232	0.00041901	0.460917	18	1	-1.2007
CD53	3	0.9463	0.94648	0.999576	19517	0	-5.4863	0.00025023	0.0004238	0.460917	19	1	-5.4863
VAPB	3	0.97811	0.97816	0.999576	20159	0	-1.1393	0.00029572	0.00046884	0.484406	20	1	-1.1393
RUSC1	3	0.92431	0.92438	0.999576	19057	0	-5.5148	0.00034121	0.00052011	0.511787	21	1	-5.5148
C9orf40	3	0.74701	0.77593	0.999576	16148	1	-5.3172	0.00043219	0.00062312	0.585284	22	1	-5.3172
FAM104B	3	0.52798	0.66617	0.999576	13725	1	-5.7469	0.00047767	0.00066481	0.597288	23	1	-5.7469
HIPK3	3	0.5347	0.66901	0.999576	13809	1	-2.9249	0.00052316	0.00070075	0.603342	24	1	-2.9249
FANCD2OS	3	0.92431	0.92438	0.999576	19072	0	-4.5921	0.00056864	0.00074195	0.613267	25	1	-4.5921
CMTM4	3	0.87377	0.87398	0.999576	17982	1	-5.3663	0.00065961	0.00082628	0.656702	26	1	-5.3663
PTPRN	3	0.94909	0.94929	0.999576	19579	0	-5.3023	0.00075056	0.00091875	0.703154	27	1	-5.3023
RHOF	3	0.70768	0.75247	0.999576	15735	1	-2.8007	0.00079604	0.00097386	0.706897	28	1	-2.8007
IRF6	2	0.059908	0.10547	0.948704	3058	1	0.60741	0.00098559	0.00099206	0.706897	32	1	0.60741
CLDN23	3	0.41769	0.57304	0.996935	11884	2	-6.181	0.00088699	0.0010649	0.733498	29	1	-6.181
CC2D2B	3	0.98705	0.98718	0.999576	20379	0	-4.4311	0.00097793	0.0011588	0.759027	31	1	-4.4311
IPO8	3	0.97428	0.97432	0.999576	20079	0	-4.7988	0.0010234	0.0012038	0.759027	33	1	-4.7988
BTG1	4	0.58099	0.73063	0.999576	14272	2	-3.5689	0.00094	0.0012374	0.759027	30	1	-3.5689
RPS4X	3	0.40892	0.56424	0.996046	11689	2	-6.1986	0.0010689	0.0012489	0.759027	34	1	-6.1986
DICER1	3	0.17477	0.32125	0.975928	6777	2	-6.4107	0.0011143	0.0012958	0.765064	35	1	-6.4107
CT45A2	1	0.99864	0.99868	0.999798	20634	0	5.8315	0.0013574	0.0013538	0.77709	39	1	5.8315
SPDYA	3	0.96981	0.96986	0.999576	19958	0	-3.5525	0.0012507	0.0014147	0.790072	36	1	-3.5525
C1QTNF8	3	0.49489	0.64984	0.999576	13281	1	-5.9707	0.0012962	0.0014635	0.795857	37	1	-5.9707
DPP7	3	0.7564	0.78188	0.999576	16287	1	-5.0629	0.0013417	0.001511	0.798886	38	1	-5.0629
L3HYPDH	3	0.39597	0.55119	0.996046	11462	2	-5.5068	0.0013871	0.0015464	0.798886	40	1	-5.5068
TRAT1	3	0.9707	0.97073	0.999576	19994	0	-3.5525	0.0015235	0.0016801	0.80893	41	1	-3.5525
LEFTY2	3	0.1808	0.32783	0.976208	6910	1	-4.2728	0.0015689	0.0017223	0.80893	42	1	-4.2728
ZNF444	3	0.37511	0.5301	0.996046	11002	2	-5.6395	0.0016144	0.0017697	0.80893	44	1	-5.6395
OPN1SW	3	0.19441	0.3424	0.980639	7265	2	-5.9453	0.0016598	0.0018124	0.80893	45	1	-5.9453
PCDHA13	1	0.99816	0.99818	0.999798	20630	0	5.2274	0.0018428	0.001821	0.80893	50	1	5.2274
CHST5	3	0.22008	0.3695	0.982801	7821	2	-5.502	0.0017053	0.0018588	0.80893	46	1	-5.502
SMPDL3B	2	0.61972	0.63307	0.999576	14657	1	0.19201	0.0018343	0.0018713	0.80893	48	1	0.19201
TNS3	4	0.84527	0.87378	0.999576	17519	1	-2.5088	0.0016067	0.0018885	0.80893	43	1	-2.5088
VGLL2	3	0.54777	0.67448	0.999576	13893	1	-3.8496	0.0017962	0.0019571	0.80893	47	1	-3.8496
TBC1D25	2	0.68525	0.68882	0.999576	15478	1	0.23669	0.0019252	0.0019633	0.80893	53	1	0.23669
ATXN1	3	0.037558	0.09255	0.948704	1975	1	-4.546	0.0018416	0.0019997	0.80893	49	1	-4.546
THAP1	3	0.71464	0.75643	0.999576	15777	1	-3.4381	0.0018871	0.0020356	0.80893	51	1	-3.4381
STXBP3	3	0.28739	0.43994	0.992799	9302	1	-3.6585	0.0020234	0.002166	0.834158	54	1	-3.6585
ASNA1	4	0.86059	0.88183	0.999576	17787	1	-2.883	0.0019096	0.0021799	0.834158	52	1	-2.883
PHLDB3	3	0.80077	0.81202	0.999576	16876	1	-4.6524	0.0021143	0.0022637	0.850495	55	1	-4.6524
NPY4R	3	0.99483	0.99494	0.999576	20548	0	-3.8496	0.0021597	0.0023107	0.851051	56	1	-3.8496
PAK1IP1	3	0.82342	0.82931	0.999576	17226	1	-1.881	0.0022051	0.0023476	0.851051	57	1	-1.881
STK11	3	0.86406	0.86445	0.999576	17851	1	-5.5427	0.0022506	0.0023907	0.851741	58	1	-5.5427
SERPINA12	3	0.86406	0.86445	0.999576	17852	1	-5.8417	0.002296	0.0024367	0.853415	59	1	-5.8417
FADS6	3	0.30595	0.45936	0.992799	9708	2	-6.4107	0.0023869	0.0025344	0.860679	61	1	-6.4107
NRAP	3	0.11197	0.24342	0.95939	5181	2	-5.6296	0.0024323	0.0025814	0.860679	62	1	-5.6296
hsa-mir-548at	4	0.51792	0.68293	0.999576	13619	1	-4.6377	0.0023336	0.0026116	0.860679	60	1	-4.6377
CXCL1	3	0.99483	0.99494	0.999576	20549	0	-3.6585	0.0024777	0.002624	0.860679	63	1	-3.6585
WDR46	3	0.74071	0.77202	0.999576	16104	1	-3.1779	0.0025686	0.0027093	0.874768	64	1	-3.1779
PIGA	3	0.72149	0.76046	0.999576	15842	1	-4.1694	0.0026594	0.002808	0.879193	67	1	-4.1694
hsa-mir-4309	4	0.56174	0.7159	0.999576	14071	2	-5.9626	0.0025758	0.0028478	0.879193	65	1	-5.9626
AZU1	3	0.65499	0.72416	0.999576	15108	1	-1.881	0.0027048	0.0028507	0.879193	68	1	-1.881
CTBS	4	0.13205	0.28588	0.96705	5823	2	-2.8775	0.0026364	0.0029048	0.880112	66	1	-2.8775
PCDHB7	3	0.18761	0.33514	0.979251	7120	2	-6.4701	0.0027956	0.0029388	0.880112	69	1	-6.4701
HIF1A	3	0.87861	0.87877	0.999576	18098	0	-4.1694	0.0029319	0.0030782	0.908699	70	1	-4.1694
ZFYVE9	3	0.76549	0.78778	0.999576	16396	1	-5.2354	0.0029773	0.0031228	0.908869	71	1	-5.2354
SPDEF	3	0.94341	0.94361	0.999576	19454	0	-3.7572	0.0030681	0.0032114	0.921131	72	1	-3.7572
HS3ST3A1	3	0.89621	0.89637	0.999576	18417	0	-5.597	0.0031135	0.0032541	0.921131	73	1	-5.597
FOLR2	3	0.96784	0.96789	0.999576	19936	0	-3.6585	0.0032043	0.0033423	0.921953	75	1	-3.6585
ERCC6L2	4	0.88807	0.89828	0.999576	18303	1	0.387	0.0031207	0.0033844	0.921953	74	1	0.387
CRYZ	3	0.74701	0.77593	0.999576	16143	1	-3.1779	0.0032951	0.0034295	0.921953	76	1	-3.1779
HS3ST3B1	3	0.57439	0.68598	0.999576	14209	1	-5.6235	0.0033405	0.0034764	0.921953	77	1	-5.6235
SERPINA9	3	0.22008	0.3695	0.982801	7831	2	-6.5955	0.0033859	0.0035167	0.921953	79	1	-6.5955
IFNB1	3	0.22881	0.37867	0.98379	8013	2	-5.1399	0.0034313	0.0035603	0.921953	80	1	-5.1399
GSTZ1	3	0.97811	0.97816	0.999576	20168	0	-4.9732	0.0034767	0.0036063	0.921953	81	1	-4.9732
XAGE2	4	0.94576	0.94564	0.999576	19502	0	-1.6803	0.0033628	0.0036139	0.921953	78	1	-1.6803
HNRNPK	3	0.33066	0.48479	0.996046	10189	2	-6.1449	0.0035675	0.0037107	0.92557	82	1	-6.1449
PHF23	3	0.94909	0.94929	0.999576	19587	0	-5.5148	0.0036129	0.0037553	0.92557	83	1	-5.5148
APCDD1	3	0.32817	0.48225	0.996046	10106	2	-6.3644	0.0036583	0.0038046	0.92557	84	1	-6.3644
CSDE1	3	0.78367	0.79995	0.999576	16650	1	-5.0914	0.0037491	0.0038942	0.92557	85	1	-5.0914
CLDN7	3	0.82896	0.83371	0.999576	17262	1	-5.5148	0.0037944	0.0039326	0.92557	86	1	-5.5148
PARS2	3	0.96358	0.96369	0.999576	19850	0	-4.9732	0.0038398	0.0039781	0.92557	87	1	-4.9732
DVL3	3	0.80938	0.81833	0.999576	16985	1	-5.0914	0.0038852	0.0040207	0.92557	88	1	-5.0914
KRT9	3	0.24319	0.39385	0.988157	8330	2	-6.5411	0.0039306	0.0040557	0.92557	89	1	-6.5411
TMEM62	3	0.91683	0.91688	0.999576	18937	0	-1.881	0.003976	0.0041074	0.92557	90	1	-1.881
INSL3	3	0.9958	0.99587	0.999576	20572	0	-1.9702	0.0041121	0.0042421	0.92557	91	1	-1.9702
S100A1	3	0.87861	0.87877	0.999576	18117	0	-4.7516	0.0041575	0.0042823	0.92557	92	1	-4.7516
HIST1H2BJ	3	0.47603	0.63113	0.999576	12932	1	-4.8886	0.0042029	0.0043293	0.92557	93	1	-4.8886
CPB2	3	0.75955	0.78394	0.999576	16321	1	-3.6944	0.0042482	0.004382	0.92557	95	1	-3.6944
WNK1	4	0.68504	0.81162	0.999576	15457	2	-2.9198	0.0042097	0.0044237	0.92557	94	1	-2.9198
LIPA	3	0.33617	0.49046	0.996046	10267	2	-6.3487	0.0042936	0.0044347	0.92557	96	1	-6.3487
SULT2B1	3	0.0064471	0.017626	0.897125	418	1	-4.4031	0.004339	0.0044749	0.92557	98	1	-4.4031
CXorf48	3	0.34071	0.49513	0.996046	10343	1	-4.9315	0.0043843	0.0045162	0.92557	99	1	-4.9315
C12orf73	4	0.85539	0.87902	0.999576	17687	1	-0.3433	0.0043306	0.0045444	0.92557	97	1	-0.3433
hsa-mir-199a-2	3	0.86406	0.86445	0.999576	17838	1	-5.0137	0.0044751	0.0046072	0.92557	100	1	-5.0137
ZSCAN31	3	0.72149	0.76046	0.999576	15864	1	-5.819	0.0045658	0.0047016	0.92557	101	1	-5.819
SEC24D	3	0.5213	0.66342	0.999576	13646	1	-5.7581	0.0046111	0.0047433	0.92557	102	1	-5.7581
TRMU	3	0.8918	0.89191	0.999576	18383	0	-4.7255	0.0046565	0.0047754	0.92557	103	1	-4.7255
WARS2	3	0.85917	0.85988	0.999576	17737	1	-5.4275	0.0047019	0.0048161	0.92557	105	1	-5.4275
SH2D3C	3	0.37511	0.5301	0.996046	11033	2	-6.2673	0.0047472	0.0048583	0.92557	106	1	-6.2673
RAPGEFL1	4	0.98363	0.98356	0.999576	20270	0	-3.2264	0.0046934	0.0049014	0.92557	104	1	-3.2264
STOML1	3	0.74071	0.77202	0.999576	16119	1	-5.9707	0.0048833	0.0050006	0.92557	107	1	-5.9707
CDKL4	3	0.063242	0.14811	0.948704	3193	2	-5.9755	0.0049286	0.0050528	0.92557	108	1	-5.9755
PLA2G4D	3	0.85431	0.85547	0.999576	17620	1	-5.6494	0.004974	0.0050993	0.92557	109	1	-5.6494
UBE2Q2	3	0.47316	0.62829	0.999576	12892	1	-5.0137	0.0050193	0.0051462	0.92557	110	1	-5.0137
PEPD	3	0.35623	0.511	0.996046	10667	1	-0.60925	0.0050647	0.0052037	0.92557	111	1	-0.60925
CLEC1B	3	0.017712	0.046091	0.948636	1015	2	-6.301	0.0052461	0.0053868	0.92557	112	1	-6.301
GYPB	3	0.47873	0.63381	0.999576	13028	2	-6.0508	0.0052914	0.0054375	0.92557	113	1	-6.0508
ZDHHC7	3	0.83427	0.83809	0.999576	17324	1	-5.2007	0.0053821	0.0055315	0.92557	114	1	-5.2007
GPER1	2	0.99928	0.99929	0.999821	20653	0	1.6141	0.0055887	0.0056541	0.92557	116	1	1.6141
TPRX1	3	0.17769	0.32441	0.975928	6871	1	-3.1779	0.0055634	0.0056924	0.92557	115	1	-3.1779
CAMSAP3	3	0.24319	0.39385	0.988157	8349	2	-6.5411	0.0056087	0.0057428	0.92557	117	1	-6.5411
SEC23A	3	0.46392	0.61913	0.999576	12739	1	-3.8496	0.0056541	0.0057911	0.92557	118	1	-3.8496
FUT2	3	0.37173	0.52671	0.996046	10963	1	-3.4381	0.0057447	0.0058807	0.92557	119	1	-3.4381
WNT3A	3	0.86652	0.86679	0.999576	17881	1	-4.9732	0.00579	0.005933	0.92557	120	1	-4.9732
GLI3	3	0.3054	0.45878	0.992799	9650	2	-6.3487	0.0058354	0.0059809	0.92557	121	1	-6.3487
COQ2	3	0.18672	0.33418	0.979251	7080	2	-6.6734	0.005926	0.0060676	0.92557	122	1	-6.6734
CRTAP	3	0.22583	0.37553	0.982901	7957	2	-6.5821	0.0060166	0.0061601	0.92557	123	1	-6.5821
PNPO	3	0.98808	0.98824	0.999576	20404	0	0.57918	0.006062	0.0062008	0.92557	124	1	0.57918
GINS1	3	0.99428	0.99438	0.999576	20538	0	-4.0959	0.0061073	0.0062497	0.92557	125	1	-4.0959
GNB1L	3	0.35156	0.50619	0.996046	10607	2	-6.3167	0.0061526	0.0063019	0.92557	126	1	-6.3167
PTPRA	3	0.72149	0.76046	0.999576	15870	1	-4.388	0.0061979	0.0063522	0.92557	127	1	-4.388
CRK	3	0.58712	0.69163	0.999576	14301	1	-4.3062	0.0062432	0.0063853	0.92557	128	1	-4.3062
PDLIM1	3	0.83427	0.83809	0.999576	17366	1	-4.4311	0.0063338	0.006473	0.92557	129	1	-4.4311
IFI27	2	0.98836	0.98837	0.999576	20406	0	0.2894	0.0064355	0.0064979	0.92557	132	1	0.2894
ACKR2	3	0.46698	0.62211	0.999576	12756	1	-3.3948	0.0063791	0.0065238	0.92557	130	1	-3.3948
MOV10	3	0.71464	0.75643	0.999576	15802	1	-4.0717	0.0064244	0.0065726	0.92557	131	1	-4.0717
DOLPP1	3	0.37511	0.5301	0.996046	11053	2	-6.2673	0.0065151	0.0066546	0.92557	133	1	-6.2673
SLC9A4	3	0.9899	0.99002	0.999576	20445	0	-4.1694	0.0066057	0.0067504	0.92557	134	1	-4.1694
MMP10	3	0.38198	0.53707	0.996046	11154	1	-5.2354	0.006651	0.0068026	0.92557	135	1	-5.2354
ALG5	3	0.94037	0.94051	0.999576	19431	0	-5.0914	0.0067416	0.0068913	0.92557	136	1	-5.0914
S100A16	3	0.30595	0.45936	0.992799	9676	2	-6.4107	0.0068321	0.0069866	0.92557	138	1	-6.4107
RHOXF1	2	0.99783	0.99781	0.99975	20624	0	0.93049	0.0069494	0.0070067	0.92557	142	1	0.93049
hsa-mir-4722	4	0.63831	0.77496	0.999576	14896	2	-6.029	0.0068076	0.0070115	0.92557	137	1	-6.029
SLC9A5	3	0.029627	0.074503	0.948667	1615	2	-7.2746	0.0068774	0.0070288	0.92557	139	1	-7.2746
AURKC	3	0.54777	0.67448	0.999576	13905	1	-5.3023	0.0069227	0.0070676	0.92557	140	1	-5.3023
GABARAPL2	4	0.87014	0.88728	0.999576	17959	1	-3.2322	0.0069283	0.007116	0.92557	141	1	-3.2322
PCNT	3	0.48793	0.64287	0.999576	13167	2	-6.0312	0.006968	0.0071169	0.92557	143	1	-6.0312
PLAT	3	0.84958	0.8512	0.999576	17568	1	-5.4863	0.0070586	0.0072099	0.92557	144	1	-5.4863
XRRA1	3	0.40016	0.55538	0.996046	11532	2	-5.271	0.0071492	0.0072913	0.92557	146	1	-5.271
GPR37L1	4	0.99782	0.99782	0.99975	20621	0	-1.2007	0.0071093	0.0072918	0.92557	145	1	-1.2007
hsa-mir-5582	2	0.80361	0.80327	0.999576	16907	0	-1.3171	0.0072819	0.0073201	0.92557	150	1	-1.3171
ECSCR	3	0.7533	0.77988	0.999576	16261	1	-5.3019	0.0071944	0.0073325	0.92557	147	1	-5.3019
SLC26A10	3	0.046864	0.11321	0.948704	2413	2	-6.686	0.0072397	0.0073704	0.92557	149	1	-6.686
IQCF5	4	0.44114	0.62612	0.999576	12317	2	-3.9676	0.00723	0.0074054	0.92557	148	1	-3.9676
BBS4	3	0.45757	0.6128	0.999576	12604	1	-5.597	0.007285	0.0074154	0.92557	151	1	-5.597
NBPF4	3	0.97344	0.97346	0.999576	20064	0	-1.881	0.0073303	0.0074566	0.92557	152	1	-1.881
CD9	3	0.58059	0.68872	0.999576	14239	1	-2.2636	0.0073755	0.0074911	0.92557	153	1	-2.2636
OR2H2	3	0.81214	0.82043	0.999576	17064	1	-5.0914	0.0074208	0.0075333	0.92557	154	1	-5.0914
ZC3H6	3	0.73465	0.76826	0.999576	16014	1	-5.3472	0.0074661	0.0075755	0.92557	155	1	-5.3472
AFF3	3	0.13423	0.27735	0.96705	5861	1	-2.0294	0.0075566	0.0076636	0.92557	156	1	-2.0294
PGAP2	3	0.86406	0.86445	0.999576	17847	1	-1.02	0.0076019	0.0077005	0.92557	157	1	-1.02
SLC7A1	3	0.90696	0.90704	0.999576	18702	0	-5.2007	0.0076472	0.0077365	0.92557	158	1	-5.2007
NR5A1	3	0.88557	0.88572	0.999576	18231	0	-4.4548	0.0076924	0.0077782	0.92557	159	1	-4.4548
HLA-DRB1	3	0.90049	0.90064	0.999576	18528	0	-5.819	0.0077377	0.007816	0.92557	160	1	-5.819
CDK2AP2	3	0.95665	0.95686	0.999576	19740	0	-5.4275	0.0078282	0.0079032	0.92557	161	1	-5.4275
RPS4Y2	3	0.16895	0.31495	0.974563	6684	1	-5.1652	0.0078735	0.0079468	0.92557	162	1	-5.1652
FSIP2	3	0.80077	0.81202	0.999576	16892	1	-3.1779	0.0079188	0.007989	0.92557	163	1	-3.1779
WBP4	3	0.8918	0.89191	0.999576	18397	0	-5.0914	0.007964	0.0080331	0.92557	164	1	-5.0914
SETD3	3	0.042561	0.10376	0.948704	2212	1	-2.4456	0.0081903	0.0082539	0.92557	165	1	-2.4456
MLLT4	3	0.78928	0.8039	0.999576	16708	1	-5.1288	0.0082808	0.0083383	0.92557	166	1	-5.1288
PRRG2	3	0.58059	0.68872	0.999576	14246	1	-5.6539	0.008507	0.0085453	0.92557	167	1	-5.6539
CACTIN	3	0.2694	0.42127	0.992799	8862	1	-4.37	0.0085523	0.0085812	0.92557	168	1	-4.37
SPAM1	3	0.095202	0.21182	0.948704	4568	1	-3.3138	0.0086427	0.0086641	0.92557	170	1	-3.3138
TALDO1	3	0.86406	0.86445	0.999576	17832	1	-2.6705	0.0087332	0.0087417	0.92557	171	1	-2.6705
FAM13C	4	0.47737	0.6528	0.999576	12961	2	-3.3619	0.008617	0.0087681	0.92557	169	1	-3.3619
POP1	3	0.90895	0.90899	0.999576	18751	0	-3.8496	0.0087784	0.0087863	0.92557	172	1	-3.8496
AXL	3	0.81775	0.82477	0.999576	17089	1	-5.9707	0.0088689	0.0088759	0.92557	173	1	-5.9707
TMEM253	3	0.79507	0.80798	0.999576	16805	1	-4.4311	0.0089594	0.008964	0.92557	175	1	-4.4311
RTF1	3	0.99428	0.99438	0.999576	20529	0	-3.9365	0.0090046	0.009011	0.92557	176	1	-3.9365
hsa-mir-380	4	0.025357	0.078974	0.948667	1391	2	-4.6013	0.0089184	0.0090661	0.92557	174	1	-4.6013
STYXL1	3	0.7533	0.77988	0.999576	16253	1	-5.7487	0.009095	0.0090924	0.92557	178	1	-5.7487
TPD52L2	3	0.55438	0.6773	0.999576	13984	1	-4.8886	0.0091403	0.0091322	0.92557	179	1	-4.8886
FOXRED2	3	0.078823	0.17981	0.948704	3873	1	-5.5427	0.0091855	0.0091825	0.92557	180	1	-5.5427
FAM110A	4	0.50563	0.67377	0.999576	13489	2	-4.9506	0.0090389	0.009183	0.92557	177	1	-4.9506
ARHGEF7	3	0.77803	0.79613	0.999576	16582	1	-4.7467	0.0092307	0.0092304	0.92557	181	1	-4.7467
PIGP	3	0.211	0.35997	0.98162	7631	2	-6.0312	0.0093211	0.0093311	0.92557	182	1	-6.0312
ETFDH	3	0.82342	0.82931	0.999576	17199	1	-2.6136	0.0093664	0.0093785	0.92557	184	1	-2.6136
FAM98B	3	0.44509	0.60036	0.997255	12432	1	-2.33	0.0094568	0.0094652	0.92557	185	1	-2.33
FAM103A1	4	0.43161	0.61921	0.999576	12102	2	-2.7819	0.0093401	0.0094743	0.92557	183	1	-2.7819
MTBP	3	0.92782	0.92794	0.999576	19158	0	-5.3663	0.009502	0.0095093	0.92557	187	1	-5.3663
MUC22	3	0.028548	0.071993	0.948667	1557	1	-3.6585	0.0095472	0.0095471	0.92557	188	1	-3.6585
MYH4	4	0.95389	0.95376	0.999576	19658	0	-2.883	0.0094606	0.009586	0.92557	186	1	-2.883
SMU1	3	0.9311	0.93118	0.999576	19209	0	-3.4381	0.009728	0.0097244	0.92557	189	1	-3.4381
SCGN	3	0.73465	0.76826	0.999576	15994	1	-4.8886	0.0097732	0.0097762	0.92557	190	1	-4.8886
ARMC1	3	0.5678	0.68308	0.999576	14115	1	-3.7572	0.009954	0.0099491	0.92557	191	1	-3.7572
COBL	3	0.022668	0.058088	0.948667	1243	1	-5.95	0.0099992	0.0099956	0.92557	192	1	-5.95
CCDC93	3	0.96137	0.96154	0.999576	19827	0	-4.7516	0.010135	0.010135	0.92557	193	1	-4.7516
TMEM8C	3	0.85431	0.85547	0.999576	17638	1	-4.9957	0.010225	0.010223	0.92557	194	1	-4.9957
CASC1	3	0.34574	0.50027	0.996046	10459	1	-5.3972	0.01027	0.010269	0.92557	195	1	-5.3972
RNF157	3	0.94909	0.94929	0.999576	19577	0	-5.2354	0.010361	0.010359	0.92557	196	1	-5.2354
CBX7	3	0.061267	0.14407	0.948704	3082	1	-5.5701	0.010451	0.010447	0.92557	198	1	-5.5701
ST3GAL1	3	0.13188	0.27469	0.96705	5812	1	-5.3663	0.010496	0.010492	0.92557	199	1	-5.3663
OR11L1	4	0.43161	0.61921	0.999576	12104	2	-3.1492	0.010364	0.010505	0.92557	197	1	-3.1492
FIGN	3	0.57439	0.68598	0.999576	14172	1	-5.3346	0.010542	0.010544	0.92557	200	1	-5.3346
SLCO6A1	3	0.81214	0.82043	0.999576	17042	1	-5.5148	0.010587	0.010591	0.92557	201	1	-5.5148
ANKRD36	3	0.34574	0.50027	0.996046	10451	1	-5.9076	0.010722	0.010731	0.92557	203	1	-5.9076
SPRR2A	2	0.97199	0.97212	0.999576	20029	0	-1.0057	0.010724	0.010745	0.92557	204	1	-1.0057
CIDEB	3	0.83427	0.83809	0.999576	17344	1	-4.4897	0.010767	0.010775	0.92557	206	1	-4.4897
hsa-mir-5681a	4	0.42217	0.61234	0.999576	11969	2	-5.0918	0.010665	0.010812	0.92557	202	1	-5.0918
UFC1	3	0.70768	0.75247	0.999576	15722	1	-4.6524	0.010813	0.010826	0.92557	208	1	-4.6524
hsa-mir-24-1	4	0.10478	0.24388	0.95939	4904	3	-6.0343	0.010725	0.010869	0.92557	205	1	-6.0343
ARHGEF37	3	0.1141	0.24733	0.95939	5225	1	-5.0531	0.010858	0.010872	0.92557	209	1	-5.0531
DEFB123	4	0.77618	0.84349	0.999576	16545	1	-3.1984	0.010785	0.010929	0.92557	207	1	-3.1984
CETN3	3	0.84462	0.84692	0.999576	17497	1	-4.4897	0.010948	0.010966	0.92557	210	1	-4.4897
PNMA1	3	0.26131	0.41285	0.992799	8677	1	-5.2354	0.010993	0.011002	0.92557	211	1	-5.2354
DNAAF1	3	0.93726	0.93742	0.999576	19360	0	-3.9365	0.011084	0.011087	0.92557	212	1	-3.9365
CRYGB	3	0.91297	0.91303	0.999576	18882	0	-4.4311	0.011129	0.011122	0.92557	214	1	-4.4311
TRIM54	3	0.37173	0.52671	0.996046	10968	1	-3.9365	0.011174	0.011163	0.92557	215	1	-3.9365
MLANA	3	0.12158	0.26094	0.964567	5506	2	-6.8516	0.011219	0.011202	0.92557	217	1	-6.8516
hsa-mir-4666a	4	0.27575	0.48684	0.996046	9000	2	-5.6502	0.011086	0.011229	0.92557	213	1	-5.6502
HYOU1	3	0.47603	0.63113	0.999576	12927	1	-5.2692	0.011264	0.011245	0.92557	218	1	-5.2692
TMPRSS15	3	0.80933	0.8183	0.999576	16982	1	-5.679	0.011309	0.011291	0.92557	219	1	-5.679
OR10A5	3	0.66826	0.73093	0.999576	15289	1	-4.546	0.011355	0.011337	0.92557	220	1	-4.546
TMEM43	4	0.078364	0.20162	0.948704	3853	1	-3.0066	0.011206	0.011353	0.92557	216	1	-3.0066
MINK1	3	0.90895	0.90899	0.999576	18714	0	-5.7725	0.0114	0.011376	0.92557	221	1	-5.7725
CLEC19A	3	0.23153	0.38154	0.98379	8069	2	-6.5685	0.011445	0.011416	0.92557	222	1	-6.5685
DCLK2	3	0.84462	0.84692	0.999576	17513	1	-5.5427	0.01149	0.011463	0.92557	224	1	-5.5427
GZMB	3	0.64151	0.71742	0.999576	14915	1	-5.9076	0.011535	0.011505	0.92557	225	1	-5.9076
RRAS	3	0.13962	0.2832	0.96705	5990	1	-5.9707	0.01158	0.01155	0.92557	227	1	-5.9707
GCH1	4	0.9637	0.96363	0.999576	19879	0	-3.7869	0.011447	0.011587	0.92557	223	1	-3.7869
B4GALT1	3	0.62081	0.70729	0.999576	14711	1	-5.95	0.011625	0.011596	0.92557	228	1	-5.95
AHDC1	3	0.49489	0.64984	0.999576	13286	1	-5.3663	0.011671	0.011642	0.92557	229	1	-5.3663
ERAP2	3	0.96784	0.96789	0.999576	19920	0	-4.7516	0.011716	0.011685	0.92557	230	1	-4.7516
PIH1D1	4	0.064962	0.17945	0.948704	3283	2	-3.1093	0.011567	0.011698	0.92557	226	1	-3.1093
STARD8	3	0.69394	0.74474	0.999576	15606	1	-4.9732	0.011761	0.01173	0.92557	232	1	-4.9732
PIGO	3	0.40892	0.56424	0.996046	11718	2	-6.1986	0.011806	0.011774	0.92557	233	1	-6.1986
OR52E2	3	0.72149	0.76046	0.999576	15832	1	-3.1779	0.011851	0.01182	0.92557	234	1	-3.1779
TXNRD2	3	0.25674	0.40806	0.991309	8624	1	-2.6887	0.011896	0.011868	0.92557	236	1	-2.6887
DNAJC28	4	0.11623	0.26168	0.964567	5334	2	-5.2273	0.011748	0.011871	0.92557	231	1	-5.2273
GRM6	3	0.47603	0.63113	0.999576	12933	1	-0.55649	0.011941	0.01192	0.92557	237	1	-0.55649
SETD2	3	0.76549	0.78778	0.999576	16385	1	-2.8336	0.011987	0.011966	0.92557	238	1	-2.8336
ZNF593	4	0.93668	0.9366	0.999576	19309	1	-3.8958	0.011868	0.011995	0.92557	235	1	-3.8958
CNIH2	3	0.76549	0.78778	0.999576	16415	1	-5.6235	0.012077	0.012051	0.92557	240	1	-5.6235
SEC22C	3	0.83427	0.83809	0.999576	17362	1	-4.6311	0.012122	0.012092	0.92557	242	1	-4.6311
SPATA31D4	2	0.61332	0.62797	0.999576	14592	1	-2.2897	0.012081	0.012107	0.92557	241	1	-2.2897
hsa-mir-3122	4	0.88807	0.89828	0.999576	18313	1	-4.8521	0.012048	0.012164	0.92557	239	1	-4.8521
DZIP3	3	0.29643	0.44936	0.992799	9445	2	-6.0312	0.012212	0.012188	0.92557	243	1	-6.0312
PPM1K	3	0.88329	0.88345	0.999576	18168	0	-5.4863	0.012257	0.012231	0.92557	244	1	-5.4863
FCGRT	3	0.60108	0.69805	0.999576	14457	1	-5.8417	0.012302	0.012282	0.92557	245	1	-5.8417
C18orf25	3	0.26131	0.41285	0.992799	8676	1	-5.8417	0.012348	0.01233	0.92557	246	1	-5.8417
ANKDD1B	3	0.41532	0.57069	0.996935	11804	1	-5.7245	0.012438	0.01241	0.92557	247	1	-5.7245
PALM2-AKAP2	1	0.98742	0.98744	0.999576	20385	0	0.17171	0.012581	0.012499	0.92557	250	0	0.17171
VPS33A	4	0.9301	0.93041	0.999576	19193	1	-3.8259	0.012529	0.012626	0.92557	248	1	-3.8259
WRNIP1	3	0.22008	0.3695	0.982801	7822	2	-6.5955	0.012663	0.012629	0.92557	251	1	-6.5955
MRPL44	3	0.73465	0.76826	0.999576	16009	1	-1.4797	0.012754	0.012721	0.92557	252	1	-1.4797
PIGU	3	0.14192	0.28569	0.96705	6056	1	-0.16236	0.012799	0.012766	0.92557	255	1	-0.16236
GPR89B	2	0.68525	0.68882	0.999576	15479	1	-2.4912	0.012775	0.012787	0.92557	254	1	-2.4912
ZFYVE16	3	0.32007	0.4739	0.995451	9960	2	-6.3487	0.012844	0.012811	0.92557	256	1	-6.3487
ATAD3B	3	0.92431	0.92438	0.999576	19062	0	-5.2007	0.012889	0.012854	0.92557	257	1	-5.2007
PXMP2	4	0.98747	0.98744	0.999576	20386	0	-3.3622	0.012769	0.012885	0.92557	253	1	-3.3622
NUP37	3	0.93726	0.93742	0.999576	19332	0	-3.8496	0.013024	0.012987	0.92557	259	1	-3.8496
hsa-mir-6829	4	0.10369	0.24217	0.95939	4861	2	-4.9305	0.01289	0.012994	0.92557	258	1	-4.9305
hsa-mir-6736	3	0.98367	0.98378	0.999576	20285	0	-4.3062	0.013069	0.013032	0.92557	260	1	-4.3062
RRBP1	6	0.70577	0.86219	0.999576	15677	2	-2.3968	0.012538	0.013052	0.92557	249	1	-2.3968
TYROBP	3	0.20597	0.35469	0.98162	7505	2	-5.9194	0.013115	0.013075	0.92557	262	1	-5.9194
SLC27A3	3	0.20876	0.35762	0.98162	7579	2	-6.6219	0.013205	0.013161	0.92557	265	1	-6.6219
hsa-mir-4470	4	0.18168	0.35904	0.98162	6945	3	-6.3254	0.01307	0.013164	0.92557	261	1	-6.3254
MBLAC2	3	0.39168	0.54685	0.996046	11368	2	-6.2334	0.01325	0.013211	0.92557	266	1	-6.2334
TSPAN4	4	0.94844	0.94835	0.999576	19547	0	-3.0553	0.01313	0.013222	0.92557	263	1	-3.0553
ASMTL	3	0.25638	0.40769	0.991309	8595	2	-6.5131	0.013295	0.013259	0.92557	267	1	-6.5131
HEBP2	4	0.079149	0.20295	0.948704	3910	2	-4.0508	0.01319	0.01328	0.92557	264	1	-4.0508
SSU72	3	0.97811	0.97816	0.999576	20164	0	-4.1107	0.01334	0.013312	0.92557	268	1	-4.1107
TDRD9	3	0.23655	0.38684	0.985743	8181	2	-6.2334	0.01343	0.013398	0.92557	270	1	-6.2334
ADRA1A	3	0.07345	0.16897	0.948704	3634	1	-4.546	0.01352	0.013481	0.92557	272	1	-4.546
CMIP	2	0.80947	0.80915	0.999576	16994	0	-2.1527	0.013498	0.013485	0.92557	271	1	-2.1527
OR5AK2	3	0.20305	0.35158	0.980639	7447	2	-6.635	0.013565	0.013523	0.92557	275	1	-6.635
KRTAP19-7	4	0.90093	0.90692	0.999576	18598	1	-1.0368	0.01343	0.013527	0.92557	269	1	-1.0368
hsa-mir-4735	4	0.7643	0.83904	0.999576	16369	1	-4.0403	0.01355	0.013653	0.92557	274	1	-4.0403
S1PR3	3	0.3054	0.45878	0.992799	9615	1	-4.3062	0.013701	0.013654	0.92557	276	1	-4.3062
C1QTNF9B	2	0.91097	0.91095	0.999576	18790	0	-1.8789	0.013709	0.01372	0.92557	277	1	-1.8789
P2RX1	3	0.51446	0.66062	0.999576	13576	1	-4.1694	0.013791	0.013742	0.92557	280	1	-4.1694
TMED1	2	0.041273	0.074328	0.948667	2144	1	-3.2161	0.013739	0.013747	0.92557	279	1	-3.2161
PLD1	5	0.31144	0.54236	0.996046	9810	2	-0.92175	0.013538	0.013817	0.92557	273	1	-0.92175
IFI30	4	0.63944	0.77583	0.999576	14898	2	-3.7749	0.01373	0.01383	0.92557	278	1	-3.7749
TLE2	3	0.052735	0.12598	0.948704	2706	2	-6.6088	0.013926	0.013872	0.92557	281	1	-6.6088
BNIP3	3	0.72149	0.76046	0.999576	15850	1	-3.778	0.013971	0.013916	0.92557	282	1	-3.778
C6orf165	3	0.24838	0.39927	0.9907	8431	2	-6.4701	0.014016	0.013959	0.92557	283	1	-6.4701
BPIFB2	3	0.18761	0.33514	0.979251	7105	2	-6.2673	0.014061	0.014008	0.92557	284	1	-6.2673
IRAK3	3	0.91297	0.91303	0.999576	18833	0	-5.6749	0.014106	0.01406	0.92557	286	1	-5.6749
RAB1A	3	0.96574	0.96579	0.999576	19902	0	-5.2692	0.014151	0.014102	0.92557	288	1	-5.2692
hsa-mir-5190	3	0.33617	0.49046	0.996046	10302	2	-6.0041	0.014197	0.014138	0.92557	289	1	-6.0041
DOK4	3	0.028548	0.071993	0.948667	1552	2	-6.4257	0.014242	0.014194	0.92557	291	1	-6.4257
TMEM41B	3	0.39285	0.54803	0.996046	11437	2	-6.1449	0.014287	0.014243	0.92557	292	1	-6.1449
SLAMF8	4	0.37942	0.58136	0.996935	11134	1	-3.2352	0.014151	0.01426	0.92557	287	1	-3.2352
hsa-mir-24-2	4	0.16213	0.33082	0.978784	6509	2	-5.8635	0.014211	0.014316	0.92557	290	1	-5.8635
CD68	5	0.90296	0.92912	0.999576	18609	1	-2.1946	0.014063	0.01434	0.92557	285	1	-2.1946
SLC16A11	3	0.72831	0.7645	0.999576	15916	1	-5.7725	0.014422	0.014382	0.92557	293	1	-5.7725
SMCP	3	0.84462	0.84692	0.999576	17480	1	-3.1587	0.014512	0.014471	0.92557	294	1	-3.1587
STAB1	3	0.070614	0.16321	0.948704	3524	1	-5.5701	0.014557	0.01453	0.92557	295	1	-5.5701
EDF1	3	0.48201	0.63709	0.999576	13075	1	-5.7725	0.014602	0.014577	0.92557	296	1	-5.7725
SERTAD3	3	0.038223	0.094036	0.948704	2022	1	-4.7618	0.014647	0.014624	0.92557	297	1	-4.7618
ARF1	3	0.4885	0.64344	0.999576	13244	1	-5.6494	0.014692	0.014673	0.92557	298	1	-5.6494
DTD2	3	0.41769	0.57304	0.996935	11865	2	-5.0875	0.014737	0.014718	0.92557	299	1	-5.0875
GPX8	3	0.10341	0.22744	0.95939	4849	2	-6.7711	0.014782	0.014756	0.92557	300	1	-6.7711
RNF103	3	0.44509	0.60036	0.997255	12412	1	-5.0531	0.014827	0.014799	0.92557	301	1	-5.0531
IMPACT	3	0.81775	0.82477	0.999576	17122	1	-4.4311	0.014872	0.014844	0.92557	302	1	-4.4311
STK32C	3	0.85431	0.85547	0.999576	17661	1	-4.0717	0.014917	0.014889	0.92557	303	1	-4.0717
YIPF3	3	0.123	0.26354	0.964567	5540	1	-5.9076	0.014963	0.014934	0.92557	304	1	-5.9076
ITGB2	3	0.96784	0.96789	0.999576	19937	0	-2.1946	0.015008	0.014972	0.92557	305	1	-2.1946
hsa-mir-653	3	0.95665	0.95686	0.999576	19726	0	-4.2624	0.015053	0.015018	0.92557	306	1	-4.2624
KIF17	3	0.28273	0.43514	0.992799	9170	2	-6.1266	0.015098	0.015065	0.92557	307	1	-6.1266
DEFA6	3	0.14401	0.28792	0.96705	6098	1	-5.6235	0.015143	0.015108	0.92557	308	1	-5.6235
GRM7	3	0.034872	0.086463	0.948704	1859	1	-5.3972	0.015188	0.01515	0.92557	309	1	-5.3972
IMPAD1	3	0.041632	0.10173	0.948704	2171	2	-7.1888	0.015278	0.015249	0.92557	310	1	-7.1888
TRIP13	3	0.93726	0.93742	0.999576	19318	0	-4.7029	0.015368	0.015346	0.92557	311	1	-4.7029
ABHD16B	3	0.15973	0.30494	0.970781	6467	1	-3.1779	0.015413	0.015382	0.92557	312	1	-3.1779
PDCL	3	0.74071	0.77202	0.999576	16112	1	-5.3323	0.015458	0.015427	0.92557	313	1	-5.3323
NXNL2	3	0.0002031	0.0005939	0.533577	20	2	-7.2538	0.015503	0.015469	0.92557	314	1	-7.2538
SCGB3A2	3	0.38335	0.53846	0.996046	11211	2	-5.1569	0.015548	0.015512	0.92557	315	1	-5.1569
C3AR1	3	0.92782	0.92794	0.999576	19132	0	-5.0137	0.015638	0.015608	0.92557	316	1	-5.0137
CCAR2	3	0.080395	0.18296	0.948704	3936	2	-6.2839	0.015728	0.015697	0.92557	317	1	-6.2839
CDK3	3	0.99428	0.99438	0.999576	20536	0	-3.6585	0.015953	0.01592	0.92557	318	1	-3.6585
TPD52	3	0.83427	0.83809	0.999576	17323	1	-5.3972	0.015998	0.015963	0.92557	319	1	-5.3972
UAP1	3	0.99398	0.99409	0.999576	20528	0	-3.7986	0.016088	0.016051	0.92557	321	1	-3.7986
DEFB115	3	0.80077	0.81202	0.999576	16895	1	-4.8142	0.016133	0.016106	0.92557	322	1	-4.8142
C19orf10	4	0.83466	0.8687	0.999576	17379	1	-3.6979	0.01601	0.016152	0.92557	320	1	-3.6979
TSPAN14	3	0.45757	0.6128	0.999576	12594	1	-5.1652	0.016178	0.016161	0.92557	323	1	-5.1652
NAA50	3	0.9225	0.9226	0.999576	19030	0	-3.5525	0.016223	0.016203	0.92557	325	1	-3.5525
PPP1R3C	3	0.5678	0.68308	0.999576	14130	1	-4.37	0.016268	0.016243	0.92557	326	1	-4.37
hsa-mir-4653	4	0.60458	0.74894	0.999576	14504	1	-5.819	0.01619	0.016331	0.92557	324	1	-5.819
HAUS2	3	0.1672	0.3131	0.972917	6644	2	-6.2622	0.016516	0.016519	0.92557	328	1	-6.2622
ANKS4B	3	0.91297	0.91303	0.999576	18874	0	-5.1652	0.016516	0.016519	0.92557	327	1	-5.1652
TNNI3	3	0.4701	0.62524	0.999576	12869	1	-5.864	0.016763	0.016757	0.92557	332	1	-5.864
RFNG	3	0.26529	0.41699	0.992799	8803	1	-5.3023	0.016808	0.016798	0.92557	334	1	-5.3023
SPTBN5	4	0.85048	0.87645	0.999576	17612	1	-5.6235	0.016669	0.016804	0.92557	331	1	-5.6235
ZNF853	4	0.9301	0.93041	0.999576	19200	1	-4.8544	0.016669	0.016804	0.92557	330	1	-4.8544
LETM1	4	0.96995	0.96986	0.999576	19986	0	-4.554	0.016669	0.016804	0.92557	329	1	-4.554
SCN9A	3	0.2704	0.42231	0.992799	8881	2	-6.4846	0.016853	0.016837	0.92557	335	1	-6.4846
EAF2	3	0.40016	0.55538	0.996046	11525	2	-6.2161	0.016898	0.016881	0.92557	336	1	-6.2161
hsa-mir-1298	4	0.2296	0.42564	0.992799	8025	1	-3.4254	0.016789	0.016911	0.92557	333	1	-3.4254
PBRM1	3	0.92431	0.92438	0.999576	19088	0	-5.3023	0.016988	0.016977	0.92557	338	1	-5.3023
LTB4R2	3	0.92431	0.92438	0.999576	19096	0	-5.6749	0.017033	0.017017	0.92557	339	1	-5.6749
OR8B4	4	0.26183	0.46879	0.995451	8706	1	-3.3231	0.016909	0.017032	0.92557	337	1	-3.3231
KIAA1984	3	0.092422	0.20646	0.948704	4441	2	-6.1303	0.017078	0.017057	0.92557	340	1	-6.1303
CD27	3	0.29212	0.44484	0.992799	9413	1	-5.2692	0.017168	0.017149	0.92557	341	1	-5.2692
FLJ25363	3	0.90049	0.90064	0.999576	18535	0	-5.3023	0.017213	0.017199	0.92557	342	1	-5.3023
CCDC42	3	0.64151	0.71742	0.999576	14924	1	-0.92175	0.017303	0.017279	0.92557	344	1	-0.92175
MIA2	3	0.96137	0.96154	0.999576	19833	0	-4.1124	0.017393	0.017375	0.92557	345	1	-4.1124
hsa-mir-6832	4	0.92334	0.92448	0.999576	19035	1	-4.0005	0.017268	0.017407	0.92557	343	1	-4.0005
PIGV	3	0.87377	0.87398	0.999576	17995	1	-3.0943	0.017438	0.017426	0.92557	346	1	-3.0943
SLC20A1	3	0.018908	0.048991	0.948667	1069	2	-7.3791	0.017483	0.017471	0.92557	347	1	-7.3791
MSLN	3	0.82896	0.83371	0.999576	17266	1	-5.886	0.017528	0.017517	0.92557	349	1	-5.886
PRSS53	3	0.82896	0.83371	0.999576	17282	1	-4.3928	0.017573	0.017567	0.92557	350	1	-4.3928
HS3ST2	4	0.33812	0.55179	0.996046	10327	2	-5.4928	0.017508	0.01763	0.92557	348	1	-5.4928
WDR83	3	0.84958	0.8512	0.999576	17564	1	-5.7487	0.017663	0.017663	0.92557	351	1	-5.7487
PKDREJ	3	0.14401	0.28792	0.96705	6097	2	-6.6607	0.017708	0.017711	0.92557	352	1	-6.6607
PPP1R15A	3	0.22547	0.37514	0.982901	7922	1	-5.7487	0.017798	0.01781	0.92557	353	1	-5.7487
ARHGAP30	3	0.40016	0.55538	0.996046	11556	2	-6.2161	0.017888	0.017896	0.92557	355	1	-6.2161
SCARB2	4	0.90897	0.91277	0.999576	18780	1	-3.0529	0.017807	0.017911	0.92557	354	1	-3.0529
CDR1	3	0.70418	0.7505	0.999576	15672	1	-5.7898	0.017932	0.017936	0.92557	357	1	-5.7898
UGP2	3	0.69394	0.74474	0.999576	15609	1	-4.9395	0.017977	0.017982	0.92557	358	1	-4.9395
MRPS36	3	0.58059	0.68872	0.999576	14251	1	-5.3972	0.018022	0.018024	0.92557	359	1	-5.3972
hsa-mir-6780a	4	0.9399	0.93983	0.999576	19377	0	-5.0399	0.017927	0.018026	0.92557	356	1	-5.0399
hsa-mir-32	2	0.59338	0.61225	0.999576	14375	1	-2.8261	0.018132	0.01805	0.92557	362	0	-2.8261
RPL7A	3	0.46076	0.61596	0.999576	12690	2	-6.0892	0.018112	0.018114	0.92557	361	1	-6.0892
CNTN4	3	0.62755	0.71059	0.999576	14768	1	-0.92175	0.018157	0.018156	0.92557	363	1	-0.92175
SETDB1	3	0.45757	0.6128	0.999576	12593	1	-4.6524	0.018202	0.018193	0.92557	365	1	-4.6524
hsa-mir-193a	4	0.7643	0.83904	0.999576	16378	1	-3.756	0.018106	0.018211	0.92557	360	1	-3.756
hsa-mir-4676	4	0.16055	0.32849	0.976208	6493	3	-6.4774	0.018166	0.018276	0.92557	364	1	-6.4774
LRRC19	3	0.81775	0.82477	0.999576	17138	1	-4.2394	0.018292	0.018291	0.92557	367	1	-4.2394
POLH	2	0.16753	0.27063	0.965944	6664	1	-3.3296	0.018463	0.018376	0.92557	369	0	-3.3296
MASP2	4	0.544	0.70247	0.999576	13878	1	-1.8371	0.018286	0.01839	0.92557	366	1	-1.8371
CSTF2T	3	0.98901	0.98912	0.999576	20421	0	-4.1694	0.018427	0.018429	0.92557	368	1	-4.1694
HSPB11	3	0.39285	0.54803	0.996046	11431	1	-5.796	0.018472	0.018478	0.92557	371	1	-5.796
C3orf80	3	0.23246	0.38249	0.98379	8109	2	-6.4701	0.018517	0.018526	0.92557	372	1	-6.4701
OR1S2	4	0.48588	0.65909	0.999576	13128	1	-3.499	0.018465	0.018573	0.92557	370	1	-3.499
PTCHD1	3	0.19192	0.3398	0.97986	7212	2	-6.6607	0.018562	0.018576	0.92557	373	1	-6.6607
DUOXA1	3	0.53124	0.66755	0.999576	13747	1	-5.819	0.018607	0.018615	0.92557	374	1	-5.819
PDE1B	3	0.95424	0.95452	0.999576	19679	0	-3.3138	0.018741	0.018752	0.92557	375	1	-3.3138
TMEM17	3	0.87377	0.87398	0.999576	18032	1	-5.864	0.018831	0.018852	0.92557	376	1	-5.864
FKBP7	3	0.9048	0.90489	0.999576	18658	0	-4.7516	0.018876	0.018899	0.92557	377	1	-4.7516
WT1	3	0.96784	0.96789	0.999576	19942	0	-3.4381	0.019101	0.019134	0.92557	378	1	-3.4381
ZDHHC16	2	0.99103	0.99103	0.999576	20462	0	-1.1867	0.019394	0.019331	0.92557	382	0	-1.1867
hsa-mir-1827	4	0.22048	0.41331	0.992799	7857	2	-5.7851	0.019243	0.019336	0.92557	379	1	-5.7851
PRRX1	3	0.37173	0.52671	0.996046	10979	1	-5.0531	0.019325	0.019351	0.92557	380	1	-5.0531
C7orf55	3	0.62081	0.70729	0.999576	14707	1	-5.819	0.01937	0.019391	0.92557	381	1	-5.819
PCIF1	3	0.35156	0.50619	0.996046	10603	2	-6.3167	0.01946	0.019483	0.92557	383	1	-6.3167
COMMD4	3	0.89621	0.89637	0.999576	18436	0	-4.0959	0.019505	0.019529	0.92557	384	1	-4.0959
PCMTD1	3	0.70081	0.74858	0.999576	15659	1	-3.0277	0.01964	0.019666	0.92557	385	1	-3.0277
SLC18A2	3	0.89621	0.89637	0.999576	18462	0	-3.3962	0.019685	0.01971	0.92557	386	1	-3.3962
ATXN10	3	0.85917	0.85988	0.999576	17762	1	-5.0137	0.01973	0.019758	0.92557	387	1	-5.0137
PQLC1	3	0.067269	0.15638	0.948704	3392	2	-7.0496	0.019819	0.019851	0.92557	388	1	-7.0496
PPFIA1	3	0.083989	0.19009	0.948704	4074	2	-5.8863	0.019864	0.019893	0.92557	389	1	-5.8863
COL16A1	3	0.47873	0.63381	0.999576	13021	2	-6.0508	0.019909	0.019939	0.92557	390	1	-6.0508
DHCR24	3	0.063242	0.14811	0.948704	3198	2	-7.069	0.019954	0.019984	0.92557	391	1	-7.069
KLF17	3	0.4885	0.64344	0.999576	13221	1	-5.0914	0.019999	0.020037	0.92557	392	1	-5.0914
MPEG1	3	0.41769	0.57304	0.996935	11879	2	-6.181	0.020044	0.020078	0.92557	393	1	-6.181
OR5K3	3	0.42756	0.58296	0.996935	12052	1	-3.8496	0.020134	0.02018	0.92557	394	1	-3.8496
RBM15	3	0.99915	0.99915	0.999798	20646	0	-1.4797	0.020223	0.02028	0.92557	395	1	-1.4797
hsa-mir-382	3	0.56088	0.68006	0.999576	14014	1	-4.7906	0.020313	0.020382	0.92557	396	1	-4.7906
NHLH1	3	0.13696	0.2803	0.96705	5930	2	-6.301	0.020358	0.020428	0.92557	397	1	-6.301
RARRES2	3	0.5347	0.66901	0.999576	13792	1	-5.9076	0.020403	0.02048	0.92557	398	1	-5.9076
hsa-mir-3942	3	0.90895	0.90899	0.999576	18739	0	-3.4205	0.020448	0.020528	0.92557	399	1	-3.4205
ADNP	3	0.56439	0.68157	0.999576	14078	1	-5.6235	0.020582	0.020667	0.92557	400	1	-5.6235
NFIX	3	0.21428	0.36343	0.98162	7668	2	-6.6088	0.020627	0.020705	0.92557	401	1	-6.6088
IRX3	3	0.94909	0.94929	0.999576	19566	0	-3.9365	0.020672	0.020754	0.92557	402	1	-3.9365
RRAGA	3	0.91297	0.91303	0.999576	18862	0	-5.4572	0.020717	0.020799	0.92557	403	1	-5.4572
hsa-mir-6079	4	0.0081347	0.027572	0.924982	500	2	-4.9541	0.020736	0.020814	0.92557	404	1	-4.9541
TCEA1	3	0.47411	0.62925	0.999576	12908	2	-5.3413	0.020762	0.020842	0.92557	405	1	-5.3413
NACC1	3	0.40892	0.56424	0.996046	11694	2	-6.1986	0.020807	0.02089	0.92557	406	1	-6.1986
hsa-mir-10a	4	0.98588	0.98582	0.999576	20342	0	-3.2165	0.020856	0.020933	0.92557	407	1	-3.2165
SLIT1	4	0.98477	0.98471	0.999576	20319	0	-2.761	0.020975	0.021041	0.92557	408	1	-2.761
UBE2K	3	0.54777	0.67448	0.999576	13894	1	-2.4521	0.020986	0.021082	0.92557	409	1	-2.4521
OTUB2	3	0.18672	0.33418	0.979251	7069	2	-6.6734	0.021031	0.021119	0.92557	410	1	-6.6734
hsa-mir-518b	4	0.67985	0.80759	0.999576	15395	1	-5.8949	0.021095	0.021166	0.92557	412	1	-5.8949
MEGF9	3	0.086812	0.19553	0.948704	4208	1	-5.3972	0.021076	0.021175	0.92557	411	1	-5.3972
CRYBA2	3	0.74071	0.77202	0.999576	16076	1	-5.9076	0.021121	0.021228	0.92557	413	1	-5.9076
LPIN1	4	0.88807	0.89828	0.999576	18317	1	-3.2856	0.021154	0.021228	0.92557	414	1	-3.2856
CXorf36	3	0.65499	0.72416	0.999576	15103	1	-5.7725	0.021211	0.021312	0.92557	415	1	-5.7725
OR7A10	3	0.95174	0.95195	0.999576	19630	0	-4.4213	0.0213	0.0214	0.92557	416	1	-4.4213
CEP55	3	0.58059	0.68872	0.999576	14238	1	-4.8886	0.021345	0.021446	0.92557	417	1	-4.8886
CPSF3	3	0.33066	0.48479	0.996046	10177	1	-3.0277	0.02139	0.021497	0.92557	418	1	-3.0277
CHSY3	3	0.079079	0.18033	0.948704	3885	2	-6.1559	0.021435	0.021549	0.92557	419	1	-6.1559
MAGI1	3	0.94909	0.94929	0.999576	19567	0	-5.1652	0.02148	0.021594	0.92557	420	1	-5.1652
ZNF496	3	0.94037	0.94051	0.999576	19406	0	-4.9732	0.021524	0.021634	0.92557	421	1	-4.9732
AKNAD1	3	0.49754	0.65244	0.999576	13383	2	-5.5472	0.021569	0.02167	0.92557	422	1	-5.5472
OR6C75	3	0.91683	0.91688	0.999576	18944	0	-4.4767	0.021659	0.021762	0.92557	423	1	-4.4767
CCDC116	3	0.30595	0.45936	0.992799	9710	2	-6.4107	0.021704	0.021815	0.92557	424	1	-6.4107
TMPRSS11B	3	0.57439	0.68598	0.999576	14183	1	-5.6494	0.021749	0.021854	0.92557	425	1	-5.6494
PARP2	3	0.36121	0.51606	0.996046	10777	1	-3.0277	0.021794	0.021898	0.92557	426	1	-3.0277
MSC	4	0.12055	0.26838	0.964831	5490	3	-6.5502	0.02196	0.022018	0.92557	430	1	-6.5502
ILKAP	4	0.26419	0.47189	0.995451	8782	2	-5.5255	0.02196	0.022018	0.92557	431	1	-5.5255
NYNRIN	4	0.3218	0.54013	0.996046	10034	2	-5.7626	0.02196	0.022018	0.92557	427	1	-5.7626
ARMC2	4	0.36349	0.56995	0.996935	10813	1	-3.6936	0.02196	0.022018	0.92557	432	1	-3.6936
SENP3	4	0.50563	0.67377	0.999576	13484	2	-5.9457	0.02196	0.022018	0.92557	428	1	-5.9457
KIAA0895L	4	0.68504	0.81162	0.999576	15461	2	-5.5125	0.02196	0.022018	0.92557	434	1	-5.5125
ZNF513	4	0.70633	0.81931	0.999576	15681	1	-5.199	0.02196	0.022018	0.92557	429	1	-5.199
ARHGAP35	4	0.81812	0.8609	0.999576	17147	1	-5.6381	0.02196	0.022018	0.92557	433	1	-5.6381
SNX19	3	0.0027729	0.0077288	0.849202	187	2	-6.8737	0.021973	0.022085	0.92557	435	1	-6.8737
SP1	3	0.82342	0.82931	0.999576	17207	1	-5.929	0.022018	0.022126	0.92557	436	1	-5.929
PIGW	3	0.99707	0.9971	0.999711	20607	0	0.93746	0.022063	0.022171	0.92557	437	1	0.93746
BMPR1A	3	0.11197	0.24342	0.95939	5177	1	-4.1947	0.022107	0.022207	0.92557	438	1	-4.1947
RNASE7	3	0.14948	0.29382	0.967114	6259	2	-6.7711	0.022242	0.022328	0.92557	439	1	-6.7711
NKX6-1	3	0.84462	0.84692	0.999576	17494	1	-5.1288	0.022287	0.022374	0.92557	440	1	-5.1288
FBXW8	3	0.65499	0.72416	0.999576	15130	1	-3.5525	0.022331	0.022414	0.92557	441	1	-3.5525
FAT2	3	0.46961	0.62476	0.999576	12863	2	-4.9766	0.022421	0.022507	0.92557	442	1	-4.9766
RBMX2	3	0.71464	0.75643	0.999576	15792	1	-2.4521	0.022466	0.022551	0.92557	443	1	-2.4521
hsa-mir-23c	4	0.16649	0.33718	0.97986	6598	2	-6.2472	0.022527	0.022593	0.92557	445	1	-6.2472
TSSK4	3	0.23153	0.38154	0.98379	8042	2	-5.5672	0.022511	0.022594	0.92557	444	1	-5.5672
C19orf66	4	0.92334	0.92448	0.999576	19042	1	-3.6615	0.022944	0.023003	0.92557	446	1	-3.6615
CXXC5	4	0.88364	0.89539	0.999576	18229	1	-3.1282	0.023063	0.023124	0.92557	448	1	-3.1282
DGKZ	5	0.32242	0.55338	0.996046	10040	2	-4.7987	0.022953	0.023149	0.92557	447	1	-4.7987
STRADA	4	0.73203	0.82763	0.999576	15978	1	-1.7961	0.023421	0.023488	0.92557	449	1	-1.7961
hsa-mir-6070	4	0.55763	0.71276	0.999576	13996	2	-4.9137	0.023719	0.023781	0.92557	450	1	-4.9137
PIGR	4	0.056342	0.1604	0.948704	2898	2	-3.2818	0.024374	0.024426	0.92557	451	1	-3.2818
CETP	4	0.11375	0.25791	0.964567	5207	2	-4.9646	0.024434	0.024478	0.92557	452	1	-4.9646
NR1D1	4	0.97896	0.979	0.999576	20189	0	-2.8982	0.024791	0.024828	0.92557	453	1	-2.8982
PTPN3	4	0.55763	0.71276	0.999576	14002	1	-2.5456	0.024851	0.02488	0.92557	454	1	-2.5456
PCDHA5	2	0.13865	0.22839	0.95939	5966	1	-3.6303	0.025003	0.024943	0.92557	457	0	-3.6303
WDR67	2	0.95056	0.95068	0.999576	19599	0	-2.2656	0.025003	0.024943	0.92557	456	0	-2.2656
hsa-mir-3653	4	0.29154	0.50718	0.996046	9329	3	-5.6288	0.02497	0.025012	0.92557	455	1	-5.6288
GPR179	4	0.053114	0.15234	0.948704	2711	2	-5.871	0.025386	0.025408	0.92557	460	1	-5.871
KCNK4	4	0.061116	0.17188	0.948704	3075	3	-6.33	0.025386	0.025408	0.92557	461	1	-6.33
CD38	4	0.1092	0.25078	0.962738	5062	3	-6.1522	0.025386	0.025408	0.92557	462	1	-6.1522
PHF16	4	0.53131	0.69298	0.999576	13750	2	-5.8007	0.025386	0.025408	0.92557	458	1	-5.8007
KIAA1731	4	0.64723	0.78203	0.999576	14991	2	-5.3176	0.025386	0.025408	0.92557	459	1	-5.3176
EPT1	5	0.653	0.80433	0.999576	15080	1	-3.9127	0.025407	0.025524	0.92557	463	1	-3.9127
CPT2	3	0.91683	0.91688	0.999576	18962	0	-3.4381	0.02551	0.025607	0.92557	464	0	-3.4381
EHD4	3	0.34574	0.50027	0.996046	10478	1	-3.3919	0.025555	0.025662	0.92557	465	0	-3.3919
MAPK11	3	0.28739	0.43994	0.992799	9278	1	-5.1288	0.0256	0.025707	0.92557	466	0	-5.1288
SPDYE4	3	0.9899	0.99002	0.999576	20443	0	-4.1694	0.025689	0.025792	0.92557	467	0	-4.1694
hsa-mir-3909	4	0.015321	0.050015	0.948667	892	2	-6.2288	0.025803	0.025819	0.92557	470	1	-6.2288
IL3RA	3	0.1672	0.3131	0.972917	6632	2	-6.2895	0.025734	0.025833	0.92557	468	0	-6.2895
ARHGAP28	3	0.83955	0.8425	0.999576	17423	1	-4.1419	0.025779	0.025867	0.92557	469	0	-4.1419
hsa-mir-3658	4	0.91647	0.91868	0.999576	18900	1	-1.9621	0.025981	0.025985	0.92557	472	1	-1.9621
ECHS1	3	0.5678	0.68308	0.999576	14120	1	-5.597	0.025913	0.025995	0.92557	471	0	-5.597
2020-09-02	4	0.82403	0.86361	0.999576	17235	1	-3.3458	0.026041	0.026041	0.92557	474	1	-3.3458
CECR6	3	0.46076	0.61596	0.999576	12672	2	-6.0892	0.026002	0.026088	0.92557	473	0	-6.0892
RWDD2A	3	0.27406	0.42607	0.992799	8978	2	-5.7609	0.026092	0.026166	0.92557	475	0	-5.7609
PHF14	3	0.13683	0.28017	0.96705	5908	1	-3.0277	0.026136	0.026209	0.92557	476	0	-3.0277
TRIM45	3	0.60774	0.70113	0.999576	14535	1	-5.605	0.026181	0.026253	0.92557	477	0	-5.605
hsa-mir-4639	4	0.0055227	0.019129	0.905601	358	3	-6.6731	0.026279	0.02628	0.92557	480	1	-6.6731
EIF4EBP1	3	0.82896	0.83371	0.999576	17260	1	-4.4493	0.026226	0.026294	0.92557	479	0	-4.4493
CAPN12	5	0.74002	0.85518	0.999576	16055	1	-2.1946	0.026224	0.026324	0.92557	478	1	-2.1946
FAM47A	3	0.83955	0.8425	0.999576	17407	1	-5.0531	0.02636	0.026425	0.92557	481	0	-5.0531
NECAB2	3	0.81214	0.82043	0.999576	17050	1	-3.1779	0.026404	0.026471	0.92557	482	0	-3.1779
DENND1C	3	0.86887	0.86912	0.999576	17955	1	-5.886	0.026449	0.026518	0.92557	483	0	-5.886
BID	3	0.34574	0.50027	0.996046	10455	1	-4.0184	0.026494	0.026567	0.92557	484	0	-4.0184
MMP3	3	0.116	0.25083	0.962738	5316	2	-6.5537	0.026538	0.026611	0.92557	485	0	-6.5537
SLC4A8	4	0.61151	0.75429	0.999576	14581	1	-5.2781	0.026695	0.026702	0.92557	486	1	-5.2781
hsa-mir-3118-2	1	0.97318	0.97324	0.999576	20037	0	-0.92175	0.026822	0.026732	0.92557	490	0	-0.92175
hsa-mir-103b-1	1	0.97318	0.97324	0.999576	20039	0	-0.92175	0.026822	0.026732	0.92557	491	0	-0.92175
hsa-mir-7641-2	1	0.97318	0.97324	0.999576	20038	0	-0.92175	0.026822	0.026732	0.92557	492	0	-0.92175
CCT2	1	0.97318	0.97324	0.999576	20040	0	-0.92175	0.026822	0.026732	0.92557	493	0	-0.92175
hsa-mir-1206	1	0.97318	0.97324	0.999576	20036	0	-0.92175	0.026822	0.026732	0.92557	494	0	-0.92175
PPEF2	3	0.116	0.25083	0.962738	5324	1	-4.6524	0.026717	0.026797	0.92557	487	0	-4.6524
OR2A14	3	0.45116	0.60635	0.998458	12477	1	-5.4572	0.026762	0.026841	0.92557	488	0	-5.4572
DDRGK1	3	0.2782	0.43046	0.992799	9103	1	-5.3972	0.026807	0.026877	0.92557	489	0	-5.3972
GOLGA4	3	0.43508	0.59042	0.996935	12200	2	-6.1449	0.026851	0.026923	0.92557	495	0	-6.1449
ZNF34	4	0.47737	0.6528	0.999576	12960	2	-4.4237	0.026933	0.026926	0.92557	497	1	-4.4237
SSPO	3	0.76549	0.78778	0.999576	16389	1	-4.4897	0.026896	0.026972	0.92557	496	0	-4.4897
SEMA4F	3	0.62755	0.71059	0.999576	14758	1	-4.8048	0.026985	0.027053	0.92557	498	0	-4.8048
AGPHD1	3	0.43508	0.59042	0.996935	12162	2	-6.1449	0.02703	0.027098	0.92557	499	0	-6.1449
SERPINH1	3	0.34413	0.49861	0.996046	10425	2	-6.3328	0.027164	0.027232	0.92557	500	0	-6.3328
hsa-mir-518f	3	0.66826	0.73093	0.999576	15265	1	-4.4311	0.027209	0.027272	0.92557	501	0	-4.4311
CLDN5	3	0.21713	0.36643	0.982801	7741	2	-5.8864	0.027298	0.027359	0.92557	502	0	-5.8864
PTPRU	3	0.55438	0.6773	0.999576	13988	1	-4.9315	0.027343	0.027407	0.92557	503	0	-4.9315
COL6A6	3	0.99958	0.99958	0.999822	20659	0	-1.4797	0.027432	0.027487	0.92557	504	0	-1.4797
COLEC12	3	0.91683	0.91688	0.999576	18965	0	-3.0277	0.027477	0.027532	0.92557	505	0	-3.0277
VCX2	3	0.123	0.26354	0.964567	5549	1	-5.3166	0.027521	0.027573	0.92557	506	0	-5.3166
PROS1	3	0.141	0.28467	0.96705	6008	2	-6.1644	0.027611	0.027658	0.92557	507	0	-6.1644
hsa-mir-4517	4	0.45887	0.63914	0.999576	12630	2	-6.1667	0.027705	0.027692	0.92557	509	1	-6.1667
C18orf32	3	0.65499	0.72416	0.999576	15086	1	-3.812	0.027655	0.027694	0.92557	508	0	-3.812
TSNAXIP1	3	0.1292	0.27175	0.965944	5745	2	-6.829	0.027745	0.027777	0.92557	510	0	-6.829
PPAT	3	0.14401	0.28792	0.96705	6102	1	-3.9365	0.027789	0.027824	0.92557	511	0	-3.9365
ZSCAN5A	3	0.62081	0.70729	0.999576	14705	1	-5.6999	0.027834	0.027869	0.92557	512	0	-5.6999
UTP11L	3	0.071892	0.16583	0.948704	3574	1	-3.1779	0.027879	0.027919	0.92557	513	0	-3.1779
UBE2G2	3	0.30081	0.45395	0.992799	9594	2	-6.0113	0.027968	0.028019	0.92557	514	0	-6.0113
TIE1	3	0.96981	0.96986	0.999576	19962	0	-4.0184	0.028013	0.028064	0.92557	515	0	-4.0184
hsa-mir-3165	4	0.13616	0.29213	0.967114	5893	2	-5.2831	0.028121	0.028094	0.92557	517	1	-5.2831
ARR3	3	0.154	0.29873	0.967574	6361	2	-5.605	0.028057	0.028102	0.92557	516	0	-5.605
ECI1	3	0.94341	0.94361	0.999576	19459	0	-3.5525	0.028146	0.028186	0.92557	518	0	-3.5525
UGT2B15	4	0.13205	0.28588	0.96705	5818	2	-3.9709	0.02824	0.028201	0.92557	521	1	-3.9709
PLBD1	3	0.2776	0.42982	0.992799	9019	2	-5.4196	0.028191	0.028231	0.92557	519	0	-5.4196
METTL5	3	0.65499	0.72416	0.999576	15121	1	-4.6002	0.028236	0.028271	0.92557	520	0	-4.6002
HHIPL2	3	0.95665	0.95686	0.999576	19715	0	-4.9315	0.02828	0.028319	0.92557	522	0	-4.9315
CDK14	3	0.34413	0.49861	0.996046	10427	2	-6.3328	0.02837	0.028415	0.92557	523	0	-6.3328
RAB41	3	0.81214	0.82043	0.999576	17056	1	-5.9912	0.028459	0.028507	0.92557	524	0	-5.9912
LUC7L3	3	0.093328	0.20824	0.948704	4494	1	-4.7987	0.028548	0.0286	0.92557	525	0	-4.7987
hsa-mir-1343	4	0.87461	0.88993	0.999576	18058	1	-2.3395	0.028715	0.028678	0.92557	528	1	-2.3395
DPM1	3	0.54777	0.67448	0.999576	13901	1	-4.4897	0.028637	0.028687	0.92557	526	0	-4.4897
MAN2A1	3	0.14948	0.29382	0.967114	6260	2	-5.6894	0.028682	0.028737	0.92557	527	0	-5.6894
HLA-DRB5	3	0.87861	0.87877	0.999576	18108	0	-5.9912	0.028727	0.028784	0.92557	529	0	-5.9912
ANKRD22	3	0.43508	0.59042	0.996935	12221	2	-6.1449	0.028816	0.028875	0.92557	530	0	-6.1449
LYPD1	3	0.72831	0.7645	0.999576	15940	1	-5.1652	0.028861	0.028912	0.92557	531	0	-5.1652
ZNF703	4	0.066823	0.18254	0.948704	3362	3	-6.8467	0.029011	0.028971	0.92557	533	1	-6.8467
C19orf71	4	0.34589	0.55737	0.996046	10500	2	-3.7653	0.029071	0.029025	0.92557	535	1	-3.7653
DMRTC2	3	0.84462	0.84692	0.999576	17515	1	-5.4572	0.028994	0.02905	0.92557	532	0	-5.4572
hsa-mir-6872	4	0.47968	0.65452	0.999576	13062	1	-3.8421	0.02913	0.029085	0.92557	538	1	-3.8421
ARF3	3	0.15168	0.29622	0.967574	6299	1	-4.559	0.029039	0.029092	0.92557	534	0	-4.559
SMC4	3	0.8876	0.88774	0.999576	18263	0	-2.3446	0.029084	0.029142	0.92557	536	0	-2.3446
ABHD14B	3	0.91683	0.91688	0.999576	18958	0	-4.7025	0.029128	0.029187	0.92557	537	0	-4.7025
KLHL20	3	0.46076	0.61596	0.999576	12640	2	-6.0892	0.029173	0.029236	0.92557	539	0	-6.0892
ARL8B	3	0.73172	0.76652	0.999576	15974	1	-5.3663	0.029218	0.029285	0.92557	540	0	-5.3663
SYTL5	3	0.22881	0.37867	0.98379	8005	1	-0.43625	0.029262	0.029329	0.92557	541	0	-0.43625
EPHB4	3	0.81214	0.82043	0.999576	17066	1	-5.4572	0.029307	0.029369	0.92557	542	0	-5.4572
ZSWIM3	4	0.063007	0.17609	0.948704	3179	2	-3.8135	0.029427	0.029381	0.92557	545	1	-3.8135
ANKRD62	3	0.047586	0.11479	0.948704	2464	2	-7.153	0.029351	0.02942	0.92557	543	0	-7.153
CD55	4	0.9637	0.96363	0.999576	19881	0	-1.8508	0.029486	0.029436	0.92557	548	1	-1.8508
TMEM98	5	0.48105	0.70655	0.999576	13071	1	-3.8496	0.029412	0.029512	0.92557	544	1	-3.8496
C1orf68	3	0.39168	0.54685	0.996046	11334	2	-6.2334	0.029441	0.029521	0.92557	546	0	-6.2334
TM4SF19	3	0.28273	0.43514	0.992799	9179	2	-6.2161	0.029485	0.029566	0.92557	547	0	-6.2161
CCDC68	3	0.040106	0.098359	0.948704	2117	1	-5.4863	0.029574	0.029651	0.92557	549	0	-5.4863
SLC23A1	4	0.075478	0.19688	0.948704	3758	2	-4.2309	0.029723	0.029667	0.92557	553	1	-4.2309
CGB	3	0.0051064	0.01408	0.866966	327	2	-6.5537	0.029619	0.029696	0.92557	550	0	-6.5537
ZNF623	3	0.43355	0.58892	0.996935	12120	1	-3.6269	0.029664	0.02974	0.92557	551	0	-3.6269
SDHAF1	3	0.55438	0.6773	0.999576	13986	1	-4.0184	0.029708	0.02978	0.92557	552	0	-4.0184
RBL2	3	0.82896	0.83371	0.999576	17290	1	-5.9076	0.029797	0.029876	0.92557	554	0	-5.9076
HIST1H2AC	3	0.35156	0.50619	0.996046	10561	2	-6.3167	0.029842	0.029922	0.92557	555	0	-6.3167
PLCZ1	3	0.31025	0.46386	0.995451	9799	2	-5.0696	0.029887	0.029965	0.92557	556	0	-5.0696
HIST1H3A	3	0.083989	0.19009	0.948704	4059	2	-6.9798	0.029976	0.030057	0.92557	557	0	-6.9798
UBAP1L	3	0.83955	0.8425	0.999576	17403	1	-3.5067	0.03002	0.030099	0.92557	558	0	-3.5067
ELOVL1	3	0.95174	0.95195	0.999576	19617	0	-5.3972	0.030065	0.030151	0.92557	559	0	-5.3972
KRBA1	3	0.50136	0.65537	0.999576	13425	1	-2.8601	0.030109	0.030195	0.92557	560	0	-2.8601
ANKRD44	3	0.4437	0.59899	0.997255	12389	2	-6.1266	0.030154	0.03024	0.92557	561	0	-6.1266
POGZ	3	0.64843	0.72087	0.999576	15032	1	-4.2394	0.030288	0.030384	0.92557	562	0	-4.2394
AKT3	3	0.45757	0.6128	0.999576	12603	1	-1.881	0.030377	0.030471	0.92557	563	0	-1.881
STRN	5	0.034216	0.11732	0.948704	1831	2	-5.0137	0.031632	0.031679	0.92557	564	1	-5.0137
MAFG	5	0.49693	0.72099	0.999576	13326	3	-6.0113	0.031632	0.031679	0.92557	565	1	-6.0113
CXorf49	4	0.00787	0.026717	0.918609	484	3	-6.6632	0.031886	0.031832	0.92557	593	0	-6.6632
SLC18A3	4	0.055224	0.15763	0.948704	2806	2	-4.9726	0.031886	0.031832	0.92557	599	0	-4.9726
POU4F1	4	0.074019	0.19446	0.948704	3664	2	-5.4922	0.031886	0.031832	0.92557	618	0	-5.4922
TRPV5	4	0.078364	0.20162	0.948704	3854	2	-6.3907	0.031886	0.031832	0.92557	614	0	-6.3907
DNAH9	4	0.10033	0.23691	0.95939	4754	2	-4.8929	0.031886	0.031832	0.92557	571	0	-4.8929
RIMBP2	4	0.10771	0.24844	0.95939	5048	3	-6.4552	0.031886	0.031832	0.92557	603	0	-6.4552
EGF	4	0.11404	0.25837	0.964567	5213	2	-4.7226	0.031886	0.031832	0.92557	570	0	-4.7226
PRSS36	4	0.12055	0.26838	0.964831	5492	2	-3.9231	0.031886	0.031832	0.92557	619	0	-3.9231
STARD3NL	4	0.17605	0.35099	0.980639	6815	2	-5.696	0.031886	0.031832	0.92557	601	0	-5.696
FARP1	4	0.18725	0.36698	0.982801	7098	2	-5.9115	0.031886	0.031832	0.92557	573	0	-5.9115
UPK3A	4	0.19044	0.37152	0.982901	7144	2	-6.161	0.031886	0.031832	0.92557	608	0	-6.161
HCN3	4	0.19805	0.38217	0.98379	7356	3	-6.0182	0.031886	0.031832	0.92557	569	0	-6.0182
OR51D1	4	0.22696	0.4221	0.992799	7987	3	-6.2893	0.031886	0.031832	0.92557	616	0	-6.2893
JHDM1D	4	0.23349	0.43093	0.992799	8134	1	-5.0431	0.031886	0.031832	0.92557	578	0	-5.0431
PLEKHN1	4	0.23863	0.43784	0.992799	8251	2	-5.6565	0.031886	0.031832	0.92557	620	0	-5.6565
AQP2	4	0.24244	0.44291	0.992799	8303	3	-6.4492	0.031886	0.031832	0.92557	586	0	-6.4492
RAB9B	4	0.24244	0.44291	0.992799	8305	3	-6.2715	0.031886	0.031832	0.92557	623	0	-6.2715
SPTAN1	4	0.25034	0.45355	0.992799	8490	1	-5.698	0.031886	0.031832	0.92557	598	0	-5.698
ZBTB25	4	0.27429	0.48496	0.996046	8991	3	-6.3876	0.031886	0.031832	0.92557	607	0	-6.3876
BGLAP	4	0.29725	0.51437	0.996046	9474	1	-5.2003	0.031886	0.031832	0.92557	583	0	-5.2003
HSD17B12	4	0.30053	0.51854	0.996046	9557	3	-6.2999	0.031886	0.031832	0.92557	568	0	-6.2999
CHST9	4	0.3115	0.53231	0.996046	9812	2	-5.5238	0.031886	0.031832	0.92557	594	0	-5.5238
GPR31	4	0.41273	0.60553	0.998458	11785	2	-4.8224	0.031886	0.031832	0.92557	566	0	-4.8224
SYNPO2	4	0.44985	0.63245	0.999576	12455	1	-5.7523	0.031886	0.031832	0.92557	600	0	-5.7523
KIRREL3	4	0.45564	0.63673	0.999576	12566	1	-3.8034	0.031886	0.031832	0.92557	581	0	-3.8034
ZNF562	4	0.4619	0.64138	0.999576	12698	1	-1.9747	0.031886	0.031832	0.92557	609	0	-1.9747
SCLT1	4	0.46776	0.64564	0.999576	12757	2	-4.7211	0.031886	0.031832	0.92557	605	0	-4.7211
DIRC1	4	0.48676	0.65974	0.999576	13140	2	-6.0523	0.031886	0.031832	0.92557	592	0	-6.0523
2020-03-08	4	0.49581	0.66651	0.999576	13318	2	-4.2244	0.031886	0.031832	0.92557	574	0	-4.2244
PLEKHB2	4	0.544	0.70247	0.999576	13875	1	-4.8228	0.031886	0.031832	0.92557	622	0	-4.8228
C17orf74	4	0.55216	0.70861	0.999576	13951	2	-5.8768	0.031886	0.031832	0.92557	582	0	-5.8768
PIK3R1	4	0.55216	0.70861	0.999576	13954	2	-5.4338	0.031886	0.031832	0.92557	617	0	-5.4338
CTNS	4	0.57133	0.72315	0.999576	14151	2	-5.7998	0.031886	0.031832	0.92557	591	0	-5.7998
RASL10A	4	0.57133	0.72315	0.999576	14145	2	-5.4168	0.031886	0.031832	0.92557	621	0	-5.4168
THAP4	4	0.59093	0.73831	0.999576	14366	2	-5.7416	0.031886	0.031832	0.92557	613	0	-5.7416
CXCL13	4	0.60067	0.74588	0.999576	14443	2	-5.8756	0.031886	0.031832	0.92557	590	0	-5.8756
ARHGAP31	4	0.63831	0.77496	0.999576	14869	2	-4.8832	0.031886	0.031832	0.92557	589	0	-4.8832
AGL	4	0.66593	0.79663	0.999576	15232	2	-4.8186	0.031886	0.031832	0.92557	587	0	-4.8186
ARRDC2	4	0.70633	0.81931	0.999576	15688	1	-4.2906	0.031886	0.031832	0.92557	588	0	-4.2906
SERPINA11	4	0.72554	0.82552	0.999576	15888	1	-5.1943	0.031886	0.031832	0.92557	602	0	-5.1943
LCN15	4	0.7643	0.83904	0.999576	16372	1	-2.8929	0.031886	0.031832	0.92557	580	0	-2.8929
CLUH	4	0.7643	0.83904	0.999576	16379	1	-4.9949	0.031886	0.031832	0.92557	597	0	-4.9949
FOXS1	4	0.77618	0.84349	0.999576	16540	1	-5.5103	0.031886	0.031832	0.92557	567	0	-5.5103
FMNL3	4	0.81213	0.85823	0.999576	16998	1	-4.6723	0.031886	0.031832	0.92557	572	0	-4.6723
RFC5	4	0.87461	0.88993	0.999576	18066	1	-5.08	0.031886	0.031832	0.92557	604	0	-5.08
CARHSP1	4	0.88807	0.89828	0.999576	18308	1	-3.9883	0.031886	0.031832	0.92557	595	0	-3.9883
NELL2	4	0.90506	0.90988	0.999576	18685	1	-5.1388	0.031886	0.031832	0.92557	575	0	-5.1388
RPS6KA5	4	0.90506	0.90988	0.999576	18689	1	-4.8523	0.031886	0.031832	0.92557	606	0	-4.8523
ZFYVE19	4	0.92	0.9216	0.999576	18980	1	-5.3186	0.031886	0.031832	0.92557	610	0	-5.3186
TMEM163	4	0.92334	0.92448	0.999576	19044	1	-5.6	0.031886	0.031832	0.92557	612	0	-5.6
C17orf80	4	0.94576	0.94564	0.999576	19499	0	-4.93	0.031886	0.031832	0.92557	585	0	-4.93
COPS7B	4	0.95653	0.95641	0.999576	19706	0	-3.6038	0.031886	0.031832	0.92557	596	0	-3.6038
MRRF	4	0.96593	0.96584	0.999576	19909	0	-5.1624	0.031886	0.031832	0.92557	576	0	-5.1624
IKBKAP	4	0.96593	0.96584	0.999576	19911	0	-1.8932	0.031886	0.031832	0.92557	579	0	-1.8932
MORC3	4	0.98588	0.98582	0.999576	20346	0	-4.1158	0.031886	0.031832	0.92557	577	0	-4.1158
C1orf123	4	0.98641	0.98634	0.999576	20362	0	-4.8378	0.031886	0.031832	0.92557	584	0	-4.8378
TPGS2	4	0.98977	0.98972	0.999576	20431	0	-2.602	0.031886	0.031832	0.92557	615	0	-2.602
TSEN54	4	0.99867	0.99865	0.999798	20636	0	-1.9659	0.031886	0.031832	0.92557	611	0	-1.9659
PEX6	4	0.43827	0.62402	0.999576	12257	1	-1.8371	0.034046	0.03403	0.92557	624	0	-1.8371
VSTM4	4	0.48676	0.65974	0.999576	13138	2	-3.7406	0.034341	0.034322	0.92557	625	0	-3.7406
ATP6V1E1	4	0.67985	0.80759	0.999576	15393	1	-3.2459	0.034459	0.03444	0.92557	626	0	-3.2459
hsa-mir-4684	4	0.017656	0.057002	0.948667	1007	3	-6.3623	0.034577	0.034557	0.92557	627	0	-6.3623
PPBP	4	0.71286	0.82135	0.999576	15753	1	-0.92175	0.034932	0.034924	0.92557	628	0	-0.92175
hsa-mir-4742	4	0.41273	0.60553	0.998458	11786	2	-5.9632	0.035286	0.035303	0.92557	629	0	-5.9632
IDO1	4	0.68606	0.81245	0.999576	15481	1	-1.5031	0.035345	0.035356	0.92557	630	0	-1.5031
DGKQ	4	0.51532	0.68094	0.999576	13601	2	-5.0912	0.035404	0.035418	0.92557	631	0	-5.0912
hsa-mir-6803	4	0.55763	0.71276	0.999576	13995	1	-1.8909	0.035759	0.035755	0.92557	632	0	-1.8909
hsa-mir-939	4	0.74533	0.83227	0.999576	16133	1	-4.7666	0.036172	0.036156	0.92557	633	0	-4.7666
hsa-mir-4717	4	0.99624	0.99621	0.999576	20586	0	-4.4198	0.036349	0.036324	0.92557	634	0	-4.4198
hsa-mir-668	4	0.56174	0.7159	0.999576	14069	2	-5.1818	0.036762	0.036764	0.92557	635	0	-5.1818
MCM2	4	0.43161	0.61921	0.999576	12106	2	-3.6959	0.037057	0.037062	0.92557	636	0	-3.6959
C12orf54	3	0.026337	0.066809	0.948667	1440	1	-5.5148	0.037269	0.037295	0.92557	649	0	-5.5148
OCLM	3	0.20363	0.35222	0.980639	7467	1	-5.2692	0.037269	0.037295	0.92557	638	0	-5.2692
MYOZ3	3	0.26326	0.41488	0.992799	8767	2	-6.4989	0.037269	0.037295	0.92557	637	0	-6.4989
CNGA3	3	0.35911	0.51394	0.996046	10710	2	-6.3004	0.037269	0.037295	0.92557	646	0	-6.3004
PITRM1	3	0.39168	0.54685	0.996046	11320	2	-6.2334	0.037269	0.037295	0.92557	640	0	-6.2334
POLR3B	3	0.57439	0.68598	0.999576	14195	1	-4.8443	0.037269	0.037295	0.92557	643	0	-4.8443
TBX1	3	0.58712	0.69163	0.999576	14336	1	-5.5148	0.037269	0.037295	0.92557	644	0	-5.5148
CST7	3	0.60108	0.69805	0.999576	14482	1	-4.7987	0.037269	0.037295	0.92557	648	0	-4.7987
TTC28	3	0.64151	0.71742	0.999576	14940	1	-0.90281	0.037269	0.037295	0.92557	645	0	-0.90281
DHODH	3	0.64843	0.72087	0.999576	15046	1	-5.0531	0.037269	0.037295	0.92557	647	0	-5.0531
OSCP1	3	0.86887	0.86912	0.999576	17944	1	-5.0531	0.037269	0.037295	0.92557	642	0	-5.0531
CYTH3	3	0.9311	0.93118	0.999576	19223	0	-4.0959	0.037269	0.037295	0.92557	641	0	-4.0959
ZZEF1	3	0.96358	0.96369	0.999576	19852	0	-4.8443	0.037269	0.037295	0.92557	639	0	-4.8443
hsa-mir-5093	4	0.68504	0.81162	0.999576	15472	2	-4.5946	0.037705	0.037667	0.92557	650	0	-4.5946
hsa-mir-3666	4	0.34589	0.55737	0.996046	10498	2	-6.0592	0.037823	0.037782	0.92557	651	0	-6.0592
IRF4	4	0.61019	0.75326	0.999576	14576	2	-3.5424	0.037941	0.037896	0.92557	652	0	-3.5424
KRTAP5-6	4	0.27092	0.48062	0.996046	8931	1	-1.7052	0.038177	0.038126	0.92557	653	0	-1.7052
TRIM17	4	0.33812	0.55179	0.996046	10322	2	-3.7718	0.038353	0.038294	0.92557	654	0	-3.7718
hsa-mir-4661	4	0.28031	0.49286	0.996046	9119	2	-4.754	0.039001	0.038921	0.92557	655	0	-4.754
hsa-mir-3926-1	4	0.12488	0.27503	0.96705	5629	1	-3.2139	0.039178	0.039092	0.92557	656	0	-3.2139
hsa-mir-3622b	1	0.96079	0.96096	0.999576	19804	0	-0.51501	0.039213	0.039102	0.92557	657	0	-0.51501
CACNA2D3	4	0.3115	0.53231	0.996046	9818	2	-4.9319	0.039472	0.039406	0.92557	658	0	-4.9319
hsa-mir-3166	4	0.67985	0.80759	0.999576	15394	1	-4.8415	0.039708	0.039635	0.92557	665	0	-4.8415
NAT8	5	0.43135	0.66026	0.999576	12094	2	-5.6999	0.039698	0.039679	0.92557	660	0	-5.6999
PAX9	5	0.47841	0.7041	0.999576	12965	2	-5.6749	0.039698	0.039679	0.92557	662	0	-5.6749
KCNH4	5	0.62528	0.78906	0.999576	14735	2	-4.6002	0.039698	0.039679	0.92557	659	0	-4.6002
COX7C	5	0.70005	0.83135	0.999576	15628	1	-4.7029	0.039698	0.039679	0.92557	664	0	-4.7029
SRL	5	0.97024	0.97028	0.999576	19993	0	-5.2007	0.039698	0.039679	0.92557	663	0	-5.2007
BARX1	5	0.9962	0.99616	0.999576	20584	0	-1.881	0.039698	0.039679	0.92557	661	0	-1.881
KCTD19	4	0.37942	0.58136	0.996935	11123	1	-3.3589	0.040061	0.039989	0.92557	666	0	-3.3589
ALKBH8	4	0.43161	0.61921	0.999576	12099	2	-6.0064	0.040237	0.04015	0.92557	667	0	-6.0064
PITX3	4	0.43161	0.61921	0.999576	12109	2	-3.6959	0.040355	0.040261	0.92557	668	0	-3.6959
KLHL29	3	0.78928	0.8039	0.999576	16751	1	-4.7482	0.044085	0.04414	0.92557	669	0	-4.7482
PDZD11	3	0.90049	0.90064	0.999576	18580	0	-5.8417	0.044129	0.044182	0.92557	670	0	-5.8417
TCIRG1	3	0.25638	0.40769	0.991309	8585	2	-6.5131	0.044173	0.044223	0.92557	671	0	-6.5131
FAM21B	3	0.32087	0.4747	0.995451	9979	2	-6.38	0.044218	0.044268	0.92557	672	0	-6.38
TNIP1	3	0.38737	0.54248	0.996046	11295	1	-5.1652	0.044262	0.044312	0.92557	673	0	-5.1652
GJB1	3	0.32087	0.4747	0.995451	9976	2	-6.38	0.044306	0.044353	0.92557	674	0	-6.38
PLXNB3	3	0.054067	0.12883	0.948704	2738	2	-7.1162	0.044394	0.044442	0.92557	675	0	-7.1162
CDC42BPB	3	0.43355	0.58892	0.996935	12129	1	-5.9912	0.044438	0.044483	0.92557	676	0	-5.9912
EBF3	3	0.0062885	0.017204	0.886534	412	2	-6.3644	0.044482	0.044529	0.92557	677	0	-6.3644
ZNF345	3	0.211	0.35997	0.98162	7624	1	-5.6749	0.044527	0.044573	0.92557	678	0	-5.6749
C5orf42	3	0.8876	0.88774	0.999576	18257	0	-4.8565	0.044571	0.044615	0.92557	679	0	-4.8565
hsa-mir-4437	3	0.99601	0.99609	0.999576	20581	0	-2.1946	0.044615	0.044656	0.92557	680	0	-2.1946
GABRB1	3	0.052735	0.12598	0.948704	2698	2	-6.7353	0.044703	0.044754	0.92557	681	0	-6.7353
SH3KBP1	3	0.16233	0.30779	0.972872	6515	2	-6.7353	0.044747	0.044791	0.92557	682	0	-6.7353
POLR2A	3	0.14506	0.28908	0.96705	6129	2	-6.7829	0.044836	0.044878	0.92557	683	0	-6.7829
EMILIN2	3	0.36121	0.51606	0.996046	10763	1	-4.8443	0.04488	0.044928	0.92557	684	0	-4.8443
POLR3G	3	0.96784	0.96789	0.999576	19930	0	-5.2692	0.045056	0.04511	0.92557	685	0	-5.2692
TMEM181	3	0.01955	0.050547	0.948667	1103	2	-5.6383	0.045144	0.045198	0.92557	686	0	-5.6383
RB1	3	0.29428	0.44709	0.992799	9441	2	-6.2673	0.045233	0.04529	0.92557	687	0	-6.2673
ELMO1	3	0.84462	0.84692	0.999576	17508	1	-5.929	0.045277	0.045335	0.92557	688	0	-5.929
SOHLH2	3	0.38335	0.53846	0.996046	11221	2	-6.2504	0.045321	0.045381	0.92557	689	0	-6.2504
RNF26	3	0.35911	0.51394	0.996046	10750	2	-6.3004	0.045409	0.045463	0.92557	690	0	-6.3004
TRAK1	3	0.36625	0.52114	0.996046	10856	1	-5.0531	0.045453	0.045505	0.92557	691	0	-5.0531
ATP1B4	3	0.93415	0.93428	0.999576	19283	0	-5.2007	0.045497	0.045545	0.92557	692	0	-5.2007
ZFP57	3	0.154	0.29873	0.967574	6348	1	-4.1694	0.045541	0.045584	0.92557	693	0	-4.1694
CLHC1	3	0.28273	0.43514	0.992799	9164	2	-6.3167	0.045586	0.045628	0.92557	694	0	-6.3167
LRPAP1	3	0.27356	0.42557	0.992799	8969	1	-4.1694	0.04563	0.045669	0.92557	695	0	-4.1694
HYDIN	3	0.45757	0.6128	0.999576	12580	1	-5.7245	0.045674	0.045711	0.92557	696	0	-5.7245
CNPY3	3	0.31025	0.46386	0.995451	9774	1	-5.3972	0.045718	0.045754	0.92557	697	0	-5.3972
CCK	3	0.80649	0.81618	0.999576	16968	1	-4.6791	0.045762	0.045794	0.92557	698	0	-4.6791
S100A14	3	0.47603	0.63113	0.999576	12934	1	-5.4275	0.04585	0.045877	0.92557	699	0	-5.4275
SHBG	3	0.8876	0.88774	0.999576	18261	0	-4.4897	0.045894	0.045914	0.92557	700	0	-4.4897
ENTPD7	3	0.85917	0.85988	0.999576	17764	1	-0.47048	0.045938	0.04595	0.92557	701	0	-0.47048
CCL21	3	0.96246	0.96258	0.999576	19844	0	-4.0959	0.046027	0.046041	0.92557	702	0	-4.0959
FBXW5	3	0.45232	0.60751	0.998458	12553	2	-6.108	0.046071	0.046086	0.92557	703	0	-6.108
LCA5L	3	0.61429	0.70422	0.999576	14613	1	-5.9076	0.046159	0.046179	0.92557	704	0	-5.9076
hsa-mir-450a-1	1	0.95347	0.95361	0.999576	19646	0	-1.4797	0.046531	0.046523	0.92557	705	0	-1.4797
IFNA13	1	0.95347	0.95361	0.999576	19645	0	-1.4797	0.046531	0.046523	0.92557	706	0	-1.4797
PION	1	0.95347	0.95361	0.999576	19647	0	-1.4797	0.046531	0.046523	0.92557	707	0	-1.4797
FGFBP1	4	0.0038151	0.013418	0.864712	264	3	-7.4553	0.049381	0.049161	0.92557	944	0	-7.4553
MAD2L1BP	4	0.0054731	0.018963	0.905601	354	3	-7.2575	0.049381	0.049161	0.92557	927	0	-7.2575
TMC5	4	0.0057811	0.019952	0.907774	379	1	-4.576	0.049381	0.049161	0.92557	767	0	-4.576
NUSAP1	4	0.009929	0.033323	0.930614	612	2	-6.6671	0.049381	0.049161	0.92557	735	0	-6.6671
PCP2	4	0.020408	0.064941	0.948667	1141	1	-4.0107	0.049381	0.049161	0.92557	750	0	-4.0107
BAALC	4	0.020408	0.064941	0.948667	1142	3	-6.4477	0.049381	0.049161	0.92557	860	0	-6.4477
KRIT1	4	0.024529	0.076646	0.948667	1356	2	-6.0089	0.049381	0.049161	0.92557	897	0	-6.0089
ATP13A3	4	0.027081	0.08376	0.948704	1488	2	-5.5603	0.049381	0.049161	0.92557	861	0	-5.5603
NUAK1	4	0.02949	0.090502	0.948704	1605	2	-6.0235	0.049381	0.049161	0.92557	737	0	-6.0235
SLC5A10	4	0.032596	0.098989	0.948704	1755	1	-4.5604	0.049381	0.049161	0.92557	798	0	-4.5604
CYFIP2	4	0.049549	0.14341	0.948704	2536	3	-6.9044	0.049381	0.049161	0.92557	816	0	-6.9044
MCTP1	4	0.063007	0.17609	0.948704	3181	2	-6.3036	0.049381	0.049161	0.92557	932	0	-6.3036
USP40	4	0.064505	0.17868	0.948704	3267	2	-6.088	0.049381	0.049161	0.92557	782	0	-6.088
BTRC	4	0.066552	0.18211	0.948704	3358	3	-6.655	0.049381	0.049161	0.92557	885	0	-6.655
SBNO2	4	0.067047	0.18292	0.948704	3380	3	-6.3562	0.049381	0.049161	0.92557	722	0	-6.3562
LXN	4	0.069282	0.18666	0.948704	3463	2	-6.3507	0.049381	0.049161	0.92557	926	0	-6.3507
TGOLN2	4	0.069718	0.18738	0.948704	3502	3	-6.4495	0.049381	0.049161	0.92557	801	0	-6.4495
TAPBPL	4	0.069718	0.18738	0.948704	3501	3	-6.0214	0.049381	0.049161	0.92557	808	0	-6.0214
IFNG	4	0.073942	0.19432	0.948704	3658	2	-5.8055	0.049381	0.049161	0.92557	904	0	-5.8055
KIF2B	4	0.073942	0.19432	0.948704	3654	2	-3.4882	0.049381	0.049161	0.92557	910	0	-3.4882
ZNF674	4	0.076062	0.19784	0.948704	3764	3	-6.7089	0.049381	0.049161	0.92557	779	0	-6.7089
OR6T1	4	0.082669	0.20869	0.948704	4026	3	-6.7735	0.049381	0.049161	0.92557	755	0	-6.7735
DNAJC13	4	0.082669	0.20869	0.948704	4027	3	-6.8671	0.049381	0.049161	0.92557	820	0	-6.8671
RASL10B	4	0.08559	0.21345	0.954277	4166	1	-2.5613	0.049381	0.049161	0.92557	728	0	-2.5613
GPR133	4	0.086905	0.21556	0.954547	4217	3	-6.7017	0.049381	0.049161	0.92557	937	0	-6.7017
CLEC6A	4	0.098099	0.23344	0.95939	4639	2	-6.2567	0.049381	0.049161	0.92557	833	0	-6.2567
HIST1H3H	4	0.098652	0.23429	0.95939	4680	3	-6.6349	0.049381	0.049161	0.92557	948	0	-6.6349
ERAL1	4	0.10033	0.23691	0.95939	4753	2	-5.7619	0.049381	0.049161	0.92557	844	0	-5.7619
RASIP1	4	0.10059	0.23733	0.95939	4757	3	-6.6963	0.049381	0.049161	0.92557	725	0	-6.6963
EFHC1	4	0.10121	0.23833	0.95939	4782	3	-6.6075	0.049381	0.049161	0.92557	849	0	-6.6075
SH3BGRL	4	0.10573	0.24537	0.95939	4940	2	-6.1451	0.049381	0.049161	0.92557	795	0	-6.1451
SMARCE1	4	0.1092	0.25078	0.962738	5061	3	-5.6216	0.049381	0.049161	0.92557	787	0	-5.6216
SLCO1B1	4	0.12055	0.26838	0.964831	5491	3	-6.0131	0.049381	0.049161	0.92557	788	0	-6.0131
MYLK	4	0.13131	0.2848	0.96705	5798	3	-6.202	0.049381	0.049161	0.92557	741	0	-6.202
B3GALT6	4	0.13205	0.28588	0.96705	5819	2	-6.1774	0.049381	0.049161	0.92557	859	0	-6.1774
AGTRAP	4	0.14025	0.29836	0.967574	5996	2	-5.533	0.049381	0.049161	0.92557	870	0	-5.533
INPP4B	4	0.14644	0.30749	0.972872	6161	1	-3.4675	0.049381	0.049161	0.92557	905	0	-3.4675
BOC	4	0.14835	0.31037	0.972917	6192	3	-6.6235	0.049381	0.049161	0.92557	886	0	-6.6235
RYK	4	0.15497	0.32025	0.975928	6372	3	-6.2847	0.049381	0.049161	0.92557	723	0	-6.2847
MYOC	4	0.16053	0.32847	0.976208	6490	3	-5.906	0.049381	0.049161	0.92557	740	0	-5.906
IFNA2	4	0.1635	0.3328	0.979251	6559	2	-3.5242	0.049381	0.049161	0.92557	907	0	-3.5242
SPTSSA	4	0.16681	0.33761	0.97986	6613	2	-6.3314	0.049381	0.049161	0.92557	791	0	-6.3314
EPPIN	4	0.16681	0.33761	0.97986	6610	2	-5.6938	0.049381	0.049161	0.92557	851	0	-5.6938
TSSC1	4	0.17185	0.34494	0.980639	6715	1	-4.3509	0.049381	0.049161	0.92557	760	0	-4.3509
FAM162B	4	0.17295	0.34654	0.980639	6759	3	-6.3867	0.049381	0.049161	0.92557	842	0	-6.3867
COLEC10	4	0.17485	0.34926	0.980639	6802	1	-4.2563	0.049381	0.049161	0.92557	824	0	-4.2563
LRRC56	4	0.17815	0.35399	0.98162	6887	2	-6.0395	0.049381	0.049161	0.92557	913	0	-6.0395
MRPL51	4	0.17815	0.35399	0.98162	6888	2	-4.9936	0.049381	0.049161	0.92557	919	0	-4.9936
CHD8	4	0.17885	0.35497	0.98162	6892	3	-6.5076	0.049381	0.049161	0.92557	825	0	-6.5076
RXFP3	4	0.19044	0.37152	0.982901	7146	3	-6.2591	0.049381	0.049161	0.92557	720	0	-6.2591
NR2C1	4	0.19044	0.37152	0.982901	7140	2	-5.6997	0.049381	0.049161	0.92557	734	0	-5.6997
OR56B4	4	0.19142	0.37293	0.982901	7184	3	-6.0321	0.049381	0.049161	0.92557	752	0	-6.0321
KCNH5	4	0.19167	0.37329	0.982901	7187	2	-5.2112	0.049381	0.049161	0.92557	911	0	-5.2112
KLHDC10	4	0.19715	0.3809	0.98379	7279	2	-5.9245	0.049381	0.049161	0.92557	896	0	-5.9245
FAM155B	4	0.19805	0.38217	0.98379	7352	3	-6.5192	0.049381	0.049161	0.92557	839	0	-6.5192
COL5A2	4	0.2027	0.38875	0.988157	7403	2	-6.2164	0.049381	0.049161	0.92557	831	0	-6.2164
MIPEP	4	0.2027	0.38875	0.988157	7401	2	-5.7576	0.049381	0.049161	0.92557	914	0	-5.7576
OR5H15	4	0.20709	0.3949	0.988157	7509	1	-5.3592	0.049381	0.049161	0.92557	757	0	-5.3592
FAM208A	4	0.21203	0.40177	0.991309	7650	3	-5.7119	0.049381	0.049161	0.92557	841	0	-5.7119
ADPRHL2	4	0.21932	0.41178	0.992799	7788	3	-6.432	0.049381	0.049161	0.92557	869	0	-6.432
NRARP	4	0.22048	0.41331	0.992799	7856	2	-5.3827	0.049381	0.049161	0.92557	733	0	-5.3827
SLC9A6	4	0.22696	0.4221	0.992799	7988	3	-6.2329	0.049381	0.049161	0.92557	789	0	-6.2329
ADAM12	4	0.22696	0.4221	0.992799	7979	3	-6.4103	0.049381	0.049161	0.92557	865	0	-6.4103
PARD6G	4	0.23244	0.42949	0.992799	8096	2	-5.0094	0.049381	0.049161	0.92557	746	0	-5.0094
ZBTB10	4	0.23863	0.43784	0.992799	8257	2	-5.1163	0.049381	0.049161	0.92557	786	0	-5.1163
WRAP53	4	0.24628	0.4481	0.992799	8397	2	-6.0394	0.049381	0.049161	0.92557	783	0	-6.0394
LRRC37A3	4	0.25152	0.45511	0.992799	8505	2	-5.737	0.049381	0.049161	0.92557	899	0	-5.737
MMP11	4	0.25432	0.45882	0.992799	8543	2	-4.3176	0.049381	0.049161	0.92557	918	0	-4.3176
ZFP64	4	0.258	0.46369	0.995451	8650	2	-5.9062	0.049381	0.049161	0.92557	774	0	-5.9062
MVB12A	4	0.25808	0.4638	0.995451	8652	2	-5.8887	0.049381	0.049161	0.92557	920	0	-5.8887
C7orf63	4	0.26419	0.47189	0.995451	8786	3	-6.4277	0.049381	0.049161	0.92557	890	0	-6.4277
CTHRC1	4	0.27081	0.48047	0.996046	8928	2	-6.2299	0.049381	0.049161	0.92557	817	0	-6.2299
ARL13A	4	0.27081	0.48047	0.996046	8924	2	-5.7143	0.049381	0.049161	0.92557	855	0	-5.7143
NAALADL2	4	0.27092	0.48062	0.996046	8933	1	-4.3749	0.049381	0.049161	0.92557	739	0	-4.3749
TAS2R43	4	0.27429	0.48496	0.996046	8979	3	-6.2575	0.049381	0.049161	0.92557	811	0	-6.2575
MUTYH	4	0.27429	0.48496	0.996046	8988	3	-6.0178	0.049381	0.049161	0.92557	900	0	-6.0178
UNC13B	4	0.2853	0.49928	0.996046	9258	2	-6.2417	0.049381	0.049161	0.92557	763	0	-6.2417
DPF2	4	0.28871	0.50359	0.996046	9317	1	-3.5357	0.049381	0.049161	0.92557	848	0	-3.5357
KLF11	4	0.29154	0.50718	0.996046	9331	3	-6.2076	0.049381	0.049161	0.92557	903	0	-6.2076
LPL	4	0.2924	0.50823	0.996046	9432	2	-6.2472	0.049381	0.049161	0.92557	901	0	-6.2472
STX8	4	0.30053	0.51854	0.996046	9564	3	-6.182	0.049381	0.049161	0.92557	810	0	-6.182
CD63	4	0.30053	0.51854	0.996046	9558	3	-6.0506	0.049381	0.049161	0.92557	881	0	-6.0506
NPR1	4	0.31005	0.53048	0.996046	9759	3	-6.211	0.049381	0.049161	0.92557	738	0	-6.211
ZNF780A	4	0.31662	0.53651	0.996046	9923	1	-2.0751	0.049381	0.049161	0.92557	778	0	-2.0751
THOC2	4	0.32673	0.5436	0.996046	10086	1	-4.7307	0.049381	0.049161	0.92557	807	0	-4.7307
CD93	4	0.32673	0.5436	0.996046	10085	1	-5.3378	0.049381	0.049161	0.92557	882	0	-5.3378
NSMCE4A	4	0.33003	0.54601	0.996046	10149	2	-4.9899	0.049381	0.049161	0.92557	732	0	-4.9899
FAAH	4	0.33003	0.54601	0.996046	10152	2	-6.2037	0.049381	0.049161	0.92557	836	0	-6.2037
HBM	4	0.33003	0.54601	0.996046	10155	2	-6.0888	0.049381	0.049161	0.92557	951	0	-6.0888
LBP	4	0.33812	0.55179	0.996046	10331	2	-5.7552	0.049381	0.049161	0.92557	894	0	-5.7552
LMX1A	4	0.33812	0.55179	0.996046	10325	2	-4.9749	0.049381	0.049161	0.92557	898	0	-4.9749
SPATC1L	4	0.34198	0.55457	0.996046	10375	2	-5.2783	0.049381	0.049161	0.92557	793	0	-5.2783
DEFB1	4	0.34589	0.55737	0.996046	10492	2	-5.6905	0.049381	0.049161	0.92557	823	0	-5.6905
HLF	4	0.34589	0.55737	0.996046	10495	2	-5.0413	0.049381	0.049161	0.92557	950	0	-5.0413
ZNF205	4	0.34697	0.55814	0.996046	10517	2	-5.2554	0.049381	0.049161	0.92557	773	0	-5.2554
hsa-mir-4296	4	0.34697	0.55814	0.996046	10516	1	-4.5269	0.049381	0.049161	0.92557	872	0	-4.5269
PPP5D1	4	0.36349	0.56995	0.996935	10815	2	-5.7971	0.049381	0.049161	0.92557	713	0	-5.7971
EYA1	4	0.36985	0.57453	0.996935	10950	2	-5.75	0.049381	0.049161	0.92557	835	0	-5.75
UGT2A1	4	0.37778	0.58018	0.996935	11105	2	-6.1149	0.049381	0.049161	0.92557	765	0	-6.1149
CCDC107	4	0.37778	0.58018	0.996935	11112	2	-5.6914	0.049381	0.049161	0.92557	877	0	-5.6914
NPNT	4	0.38579	0.58591	0.996935	11263	2	-5.4812	0.049381	0.049161	0.92557	742	0	-5.4812
UMODL1	4	0.38579	0.58591	0.996935	11262	2	-5.9052	0.049381	0.049161	0.92557	764	0	-5.9052
RPGRIP1	4	0.39057	0.58945	0.996935	11305	1	-4.8561	0.049381	0.049161	0.92557	719	0	-4.8561
CHRNG	4	0.39057	0.58945	0.996935	11302	2	-5.9856	0.049381	0.049161	0.92557	826	0	-5.9856
HIST3H3	4	0.39057	0.58945	0.996935	11303	2	-5.5151	0.049381	0.049161	0.92557	954	0	-5.5151
HIST1H4F	4	0.39453	0.59231	0.997255	11443	2	-4.3777	0.049381	0.049161	0.92557	956	0	-4.3777
KAZN	4	0.39643	0.59374	0.997255	11473	1	-3.7205	0.049381	0.049161	0.92557	908	0	-3.7205
GALNT6	4	0.40357	0.59889	0.997255	11608	2	-5.4845	0.049381	0.049161	0.92557	945	0	-5.4845
SLC35D2	4	0.4083	0.60229	0.998458	11658	1	-5.6211	0.049381	0.049161	0.92557	799	0	-5.6211
ERV3-1	4	0.4083	0.60229	0.998458	11659	2	-5.7907	0.049381	0.049161	0.92557	838	0	-5.7907
AIM1	4	0.42619	0.61531	0.999576	11977	1	-4.5425	0.049381	0.049161	0.92557	863	0	-4.5425
MGP	4	0.43202	0.61951	0.999576	12118	1	-4.9856	0.049381	0.049161	0.92557	916	0	-4.9856
C12orf52	4	0.44114	0.62612	0.999576	12319	2	-6.1922	0.049381	0.049161	0.92557	888	0	-6.1922
UBFD1	4	0.44985	0.63245	0.999576	12459	1	-5.5206	0.049381	0.049161	0.92557	762	0	-5.5206
WFDC3	4	0.45014	0.63265	0.999576	12461	2	-5.9917	0.049381	0.049161	0.92557	780	0	-5.9917
DAPP1	4	0.45014	0.63265	0.999576	12460	2	-5.8029	0.049381	0.049161	0.92557	819	0	-5.8029
CFD	4	0.45014	0.63265	0.999576	12466	2	-6.0189	0.049381	0.049161	0.92557	828	0	-6.0189
ATP11B	4	0.45014	0.63265	0.999576	12468	2	-6.1183	0.049381	0.049161	0.92557	858	0	-6.1183
RNASE13	4	0.45564	0.63673	0.999576	12570	2	-5.9973	0.049381	0.049161	0.92557	729	0	-5.9973
COL12A1	4	0.45564	0.63673	0.999576	12567	1	-5.1365	0.049381	0.049161	0.92557	830	0	-5.1365
PSMB5	4	0.45887	0.63914	0.999576	12628	2	-4.9891	0.049381	0.049161	0.92557	708	0	-4.9891
PLXNA1	4	0.46776	0.64564	0.999576	12768	1	-3.4072	0.049381	0.049161	0.92557	748	0	-3.4072
hsa-mir-3691	4	0.46776	0.64564	0.999576	12758	1	-5.3178	0.049381	0.049161	0.92557	866	0	-5.3178
CCDC160	4	0.46805	0.64586	0.999576	12773	2	-4.9365	0.049381	0.049161	0.92557	874	0	-4.9365
SERPINB6	4	0.47358	0.64997	0.999576	12901	1	-3.8468	0.049381	0.049161	0.92557	758	0	-3.8468
GPHB5	4	0.47968	0.65452	0.999576	13058	1	-5.6364	0.049381	0.049161	0.92557	939	0	-5.6364
PAXBP1	4	0.49204	0.66368	0.999576	13257	1	-5.5607	0.049381	0.049161	0.92557	745	0	-5.5607
FGG	4	0.49816	0.66827	0.999576	13412	1	-4.6605	0.049381	0.049161	0.92557	947	0	-4.6605
GPR112	4	0.50439	0.67288	0.999576	13465	1	-5.3651	0.049381	0.049161	0.92557	938	0	-5.3651
TM4SF4	4	0.50563	0.67377	0.999576	13479	2	-5.792	0.049381	0.049161	0.92557	768	0	-5.792
UBAC2	4	0.51109	0.67782	0.999576	13539	2	-5.6538	0.049381	0.049161	0.92557	759	0	-5.6538
TRIT1	4	0.51109	0.67782	0.999576	13536	2	-3.6273	0.049381	0.049161	0.92557	770	0	-3.6273
CEP76	4	0.51109	0.67782	0.999576	13544	1	-5.4995	0.049381	0.049161	0.92557	827	0	-5.4995
FAM166B	4	0.51109	0.67782	0.999576	13541	1	-4.3089	0.049381	0.049161	0.92557	843	0	-4.3089
TSC1	4	0.51532	0.68094	0.999576	13604	2	-5.6938	0.049381	0.049161	0.92557	761	0	-5.6938
CACNA1C	4	0.51532	0.68094	0.999576	13592	2	-5.8495	0.049381	0.049161	0.92557	883	0	-5.8495
RET	4	0.52427	0.68778	0.999576	13673	2	-5.9569	0.049381	0.049161	0.92557	730	0	-5.9569
VANGL1	4	0.52427	0.68778	0.999576	13677	2	-5.2628	0.049381	0.049161	0.92557	781	0	-5.2628
DPF1	4	0.53131	0.69298	0.999576	13760	1	-5.0823	0.049381	0.049161	0.92557	847	0	-5.0823
PAEP	4	0.53767	0.69769	0.999576	13819	1	-4.9266	0.049381	0.049161	0.92557	747	0	-4.9266
C19orf67	4	0.53767	0.69769	0.999576	13817	1	-5.5941	0.049381	0.049161	0.92557	892	0	-5.5941
KIAA0947	4	0.55064	0.70745	0.999576	13944	1	-4.7615	0.049381	0.049161	0.92557	909	0	-4.7615
SUCLG1	4	0.56451	0.71796	0.999576	14093	1	-4.7674	0.049381	0.049161	0.92557	809	0	-4.7674
CIR1	4	0.56451	0.71796	0.999576	14082	1	-4.0812	0.049381	0.049161	0.92557	829	0	-4.0812
EPHA3	4	0.56451	0.71796	0.999576	14086	2	-5.4793	0.049381	0.049161	0.92557	850	0	-5.4793
GLDN	4	0.57119	0.72304	0.999576	14143	1	-4.2329	0.049381	0.049161	0.92557	933	0	-4.2329
PSMC3IP	4	0.57133	0.72315	0.999576	14153	2	-4.4486	0.049381	0.049161	0.92557	716	0	-4.4486
GCN1L1	4	0.57759	0.72797	0.999576	14216	1	-5.6885	0.049381	0.049161	0.92557	934	0	-5.6885
C17orf100	4	0.58099	0.73063	0.999576	14269	2	-5.6724	0.049381	0.049161	0.92557	891	0	-5.6724
MED29	4	0.58099	0.73063	0.999576	14271	2	-5.0479	0.049381	0.049161	0.92557	930	0	-5.0479
FBLIM1	4	0.58099	0.73063	0.999576	14276	2	-5.5074	0.049381	0.049161	0.92557	942	0	-5.5074
TBX22	4	0.59088	0.73826	0.999576	14343	2	-5.2446	0.049381	0.049161	0.92557	814	0	-5.2446
CCDC36	4	0.59093	0.73831	0.999576	14359	1	-2.3706	0.049381	0.049161	0.92557	875	0	-2.3706
BTN3A1	4	0.59093	0.73831	0.999576	14357	1	-3.6696	0.049381	0.049161	0.92557	884	0	-3.6696
BHLHA15	4	0.59773	0.74354	0.999576	14425	1	-5.8494	0.049381	0.049161	0.92557	873	0	-5.8494
HOXA11	4	0.60067	0.74588	0.999576	14452	2	-6.0335	0.049381	0.049161	0.92557	952	0	-6.0335
ALS2CR11	4	0.60458	0.74894	0.999576	14507	1	-5.4121	0.049381	0.049161	0.92557	856	0	-5.4121
FAM220A	4	0.60458	0.74894	0.999576	14502	1	-4.5265	0.049381	0.049161	0.92557	893	0	-4.5265
GLIS1	4	0.60458	0.74894	0.999576	14499	1	-5.5203	0.049381	0.049161	0.92557	936	0	-5.5203
PPP1R36	4	0.61019	0.75326	0.999576	14563	2	-5.6819	0.049381	0.049161	0.92557	714	0	-5.6819
MMD	4	0.63248	0.77054	0.999576	14814	2	-6.021	0.049381	0.049161	0.92557	915	0	-6.021
ERLEC1	4	0.63831	0.77496	0.999576	14879	2	-5.0655	0.049381	0.049161	0.92557	837	0	-5.0655
HIST1H3C	4	0.63944	0.77583	0.999576	14905	1	-3.7526	0.049381	0.049161	0.92557	949	0	-3.7526
RPH3A	4	0.64617	0.78121	0.999576	14980	1	-2.322	0.049381	0.049161	0.92557	718	0	-2.322
CLDN10	4	0.65289	0.78642	0.999576	15079	1	-5.2596	0.049381	0.049161	0.92557	832	0	-5.2596
OSBPL6	4	0.6565	0.78926	0.999576	15135	2	-5.083	0.049381	0.049161	0.92557	751	0	-5.083
OGDHL	4	0.6565	0.78926	0.999576	15146	2	-5.3709	0.049381	0.049161	0.92557	754	0	-5.3709
ZDHHC3	4	0.6565	0.78926	0.999576	15137	2	-5.5808	0.049381	0.049161	0.92557	775	0	-5.5808
SERPINB1	4	0.66593	0.79663	0.999576	15235	2	-5.7391	0.049381	0.049161	0.92557	721	0	-5.7391
DCTN3	4	0.66623	0.79686	0.999576	15241	1	-4.7374	0.049381	0.049161	0.92557	822	0	-4.7374
PPOX	4	0.67323	0.80241	0.999576	15305	1	-5.0131	0.049381	0.049161	0.92557	715	0	-5.0131
PHLDA2	4	0.67323	0.80241	0.999576	15309	1	-5.3677	0.049381	0.049161	0.92557	749	0	-5.3677
FAM178A	4	0.67323	0.80241	0.999576	15314	1	-3.3035	0.049381	0.049161	0.92557	840	0	-3.3035
EMC3	4	0.67323	0.80241	0.999576	15311	1	-5.8303	0.049381	0.049161	0.92557	853	0	-5.8303
HCFC1	4	0.67534	0.80407	0.999576	15373	2	-5.5673	0.049381	0.049161	0.92557	953	0	-5.5673
LRRC16A	4	0.68504	0.81162	0.999576	15468	2	-3.4665	0.049381	0.049161	0.92557	902	0	-3.4665
MAK	4	0.68504	0.81162	0.999576	15455	2	-5.4714	0.049381	0.049161	0.92557	924	0	-5.4714
FAM222B	4	0.71286	0.82135	0.999576	15754	1	-2.0237	0.049381	0.049161	0.92557	943	0	-2.0237
OR6B1	4	0.72554	0.82552	0.999576	15890	1	-5.8415	0.049381	0.049161	0.92557	756	0	-5.8415
C1QTNF7	4	0.74533	0.83227	0.999576	16131	1	-5.825	0.049381	0.049161	0.92557	889	0	-5.825
MCFD2	4	0.74533	0.83227	0.999576	16136	1	-3.8068	0.049381	0.049161	0.92557	931	0	-3.8068
HIST4H4	4	0.74533	0.83227	0.999576	16129	1	-3.6213	0.049381	0.049161	0.92557	955	0	-3.6213
RB1CC1	4	0.75187	0.83457	0.999576	16209	1	-5.0372	0.049381	0.049161	0.92557	731	0	-5.0372
NOL9	4	0.75187	0.83457	0.999576	16210	1	-5.9604	0.049381	0.049161	0.92557	743	0	-5.9604
ZDHHC2	4	0.7643	0.83904	0.999576	16363	1	-4.8402	0.049381	0.049161	0.92557	784	0	-4.8402
SPC24	4	0.77035	0.84131	0.999576	16461	1	-3.7128	0.049381	0.049161	0.92557	792	0	-3.7128
EFCAB1	4	0.77035	0.84131	0.999576	16456	1	-4.4594	0.049381	0.049161	0.92557	846	0	-4.4594
CTNNBIP1	4	0.78195	0.84576	0.999576	16604	1	-3.5049	0.049381	0.049161	0.92557	818	0	-3.5049
ADAMTS5	4	0.79375	0.85045	0.999576	16777	1	-4.6826	0.049381	0.049161	0.92557	871	0	-4.6826
EDDM3A	4	0.7999	0.85301	0.999576	16844	1	-4.8028	0.049381	0.049161	0.92557	845	0	-4.8028
BPIFC	4	0.806	0.85558	0.999576	16920	1	-4.0111	0.049381	0.049161	0.92557	887	0	-4.0111
POT1	4	0.81812	0.8609	0.999576	17145	1	-5.0224	0.049381	0.049161	0.92557	710	0	-5.0224
TLR4	4	0.83466	0.8687	0.999576	17377	1	-4.9572	0.049381	0.049161	0.92557	805	0	-4.9572
LGI1	4	0.83999	0.87121	0.999576	17454	1	-5.8228	0.049381	0.049161	0.92557	895	0	-5.8228
HUS1B	4	0.83999	0.87121	0.999576	17448	1	-4.1333	0.049381	0.049161	0.92557	906	0	-4.1333
MED4	4	0.84527	0.87378	0.999576	17521	1	-4.4604	0.049381	0.049161	0.92557	923	0	-4.4604
SLC33A1	4	0.85048	0.87645	0.999576	17607	1	-4.9865	0.049381	0.049161	0.92557	800	0	-4.9865
EGLN1	4	0.86059	0.88183	0.999576	17786	1	-5.0834	0.049381	0.049161	0.92557	852	0	-5.0834
MVK	4	0.8656	0.88471	0.999576	17876	1	-3.445	0.049381	0.049161	0.92557	922	0	-3.445
GALNT7	4	0.8656	0.88471	0.999576	17875	1	-4.6214	0.049381	0.049161	0.92557	940	0	-4.6214
POLG2	4	0.87461	0.88993	0.999576	18067	1	-4.734	0.049381	0.049161	0.92557	711	0	-4.734
ZNHIT6	4	0.87461	0.88993	0.999576	18072	1	-2.5613	0.049381	0.049161	0.92557	777	0	-2.5613
CCKAR	4	0.87461	0.88993	0.999576	18063	1	-2.2681	0.049381	0.049161	0.92557	878	0	-2.2681
TFIP11	4	0.88364	0.89539	0.999576	18218	1	-3.6378	0.049381	0.049161	0.92557	803	0	-3.6378
AXIN2	4	0.88364	0.89539	0.999576	18225	1	-5.5385	0.049381	0.049161	0.92557	862	0	-5.5385
PRKCD	4	0.88807	0.89828	0.999576	18309	1	-3.8547	0.049381	0.049161	0.92557	709	0	-3.8547
PTP4A3	4	0.88807	0.89828	0.999576	18312	1	-3.881	0.049381	0.049161	0.92557	727	0	-3.881
TGFB3	4	0.89241	0.90112	0.999576	18400	1	-4.702	0.049381	0.049161	0.92557	802	0	-4.702
FOXL2	4	0.89241	0.90112	0.999576	18403	1	-5.7076	0.049381	0.049161	0.92557	946	0	-5.7076
OR1E2	4	0.89667	0.90396	0.999576	18503	1	-5.6716	0.049381	0.049161	0.92557	753	0	-5.6716
SH3BP5	4	0.89667	0.90396	0.999576	18506	1	-2.815	0.049381	0.049161	0.92557	794	0	-2.815
CENPT	4	0.89667	0.90396	0.999576	18508	1	-5.2381	0.049381	0.049161	0.92557	880	0	-5.2381
MECP2	4	0.89667	0.90396	0.999576	18502	1	-4.4948	0.049381	0.049161	0.92557	929	0	-4.4948
THAP6	4	0.90506	0.90988	0.999576	18678	1	-4.9385	0.049381	0.049161	0.92557	804	0	-4.9385
TCTA	4	0.90506	0.90988	0.999576	18686	1	-4.5048	0.049381	0.049161	0.92557	812	0	-4.5048
TRIM22	4	0.90897	0.91277	0.999576	18774	1	-4.8431	0.049381	0.049161	0.92557	771	0	-4.8431
DOCK6	4	0.90897	0.91277	0.999576	18772	1	-4.348	0.049381	0.049161	0.92557	834	0	-4.348
RPLP2	4	0.91281	0.9157	0.999576	18809	1	-4.0647	0.049381	0.049161	0.92557	717	0	-4.0647
SHISA6	4	0.91281	0.9157	0.999576	18805	1	-2.6646	0.049381	0.049161	0.92557	797	0	-2.6646
MAL	4	0.91647	0.91868	0.999576	18890	1	-4.4904	0.049381	0.049161	0.92557	925	0	-4.4904
ADAM8	4	0.92334	0.92448	0.999576	19043	1	-3.3471	0.049381	0.049161	0.92557	868	0	-3.3471
RNF17	4	0.92673	0.92742	0.999576	19108	1	-5.5699	0.049381	0.049161	0.92557	724	0	-5.5699
SERTAD4	4	0.92673	0.92742	0.999576	19117	1	-4.3719	0.049381	0.049161	0.92557	796	0	-4.3719
SOCS1	4	0.9301	0.93041	0.999576	19192	1	-5.8494	0.049381	0.049161	0.92557	790	0	-5.8494
ZNF479	4	0.93338	0.93346	0.999576	19249	1	-4.8726	0.049381	0.049161	0.92557	776	0	-4.8726
GAREML	4	0.94296	0.94291	0.999576	19446	0	-3.6439	0.049381	0.049161	0.92557	935	0	-3.6439
TMEM5	4	0.94844	0.94835	0.999576	19553	0	-5.7785	0.049381	0.049161	0.92557	766	0	-5.7785
FGF14	4	0.94844	0.94835	0.999576	19548	0	-5.6194	0.049381	0.049161	0.92557	941	0	-5.6194
TOP2A	4	0.95122	0.95112	0.999576	19608	0	-4.3823	0.049381	0.049161	0.92557	772	0	-4.3823
ZNF90	4	0.95389	0.95376	0.999576	19660	0	-3.0955	0.049381	0.049161	0.92557	867	0	-3.0955
CDC5L	4	0.95653	0.95641	0.999576	19701	0	-5.8188	0.049381	0.049161	0.92557	879	0	-5.8188
MAOA	4	0.9637	0.96363	0.999576	19868	0	-5.3854	0.049381	0.049161	0.92557	928	0	-5.3854
CUEDC2	4	0.97175	0.97173	0.999576	20025	0	-3.1046	0.049381	0.049161	0.92557	815	0	-3.1046
PUS7	4	0.97423	0.97423	0.999576	20075	0	-4.4141	0.049381	0.049161	0.92557	726	0	-4.4141
TCEB2	4	0.97507	0.9751	0.999576	20109	0	-3.6369	0.049381	0.049161	0.92557	813	0	-3.6369
KIAA0556	4	0.9767	0.97679	0.999576	20146	0	-5.4545	0.049381	0.049161	0.92557	912	0	-5.4545
MIDN	4	0.98363	0.98356	0.999576	20272	0	-4.8141	0.049381	0.049161	0.92557	917	0	-4.8141
PMVK	4	0.98477	0.98471	0.999576	20306	0	-4.2834	0.049381	0.049161	0.92557	712	0	-4.2834
ANKRD2	4	0.98694	0.98687	0.999576	20367	0	-4.1607	0.049381	0.049161	0.92557	857	0	-4.1607
TNNC2	4	0.98793	0.98791	0.999576	20392	0	-3.7854	0.049381	0.049161	0.92557	769	0	-3.7854
APOH	4	0.98793	0.98791	0.999576	20390	0	-4.6263	0.049381	0.049161	0.92557	854	0	-4.6263
NCAPG2	4	0.98977	0.98972	0.999576	20434	0	-3.0151	0.049381	0.049161	0.92557	744	0	-3.0151
ZCCHC10	4	0.9906	0.99056	0.999576	20447	0	-3.2056	0.049381	0.049161	0.92557	785	0	-3.2056
CCBE1	4	0.9906	0.99056	0.999576	20451	0	-2.2745	0.049381	0.049161	0.92557	876	0	-2.2745
DNAJC15	4	0.99207	0.99205	0.999576	20485	0	-3.411	0.049381	0.049161	0.92557	821	0	-3.411
TICAM2	4	0.99495	0.99493	0.999576	20557	0	-3.7043	0.049381	0.049161	0.92557	806	0	-3.7043
LCE3D	4	0.99661	0.99659	0.999691	20600	0	0.17171	0.049381	0.049161	0.92557	864	0	0.17171
NUPR1L	4	0.99696	0.99695	0.999711	20604	0	-3.5273	0.049381	0.049161	0.92557	736	0	-3.5273
MT2A	4	0.99911	0.99911	0.999798	20644	0	-3.4393	0.049381	0.049161	0.92557	921	0	-3.4393
OR2A7	2	0.33489	0.43402	0.992799	10205	1	-3.9405	0.052925	0.05278	0.92557	971	0	-3.9405
hsa-mir-3668	2	0.34517	0.44047	0.992799	10447	1	-3.93	0.052925	0.05278	0.92557	972	0	-3.93
GIMAP1	2	0.34517	0.44047	0.992799	10446	1	-3.93	0.052925	0.05278	0.92557	981	0	-3.93
hsa-mir-6854	2	0.46415	0.51796	0.996046	12750	1	-3.2634	0.052925	0.05278	0.92557	964	0	-3.2634
HIST1H2AJ	2	0.48234	0.53051	0.996046	13111	1	-3.7912	0.052925	0.05278	0.92557	975	0	-3.7912
ACSM2B	2	0.52691	0.56223	0.996046	13700	1	-3.7451	0.052925	0.05278	0.92557	965	0	-3.7451
STON1-GTF2A1L	2	0.66544	0.67126	0.999576	15217	1	-3.5861	0.052925	0.05278	0.92557	978	0	-3.5861
ALPK3	2	0.67199	0.67706	0.999576	15296	1	-3.5776	0.052925	0.05278	0.92557	959	0	-3.5776
GPANK1	2	0.67856	0.68291	0.999576	15392	1	-3.5689	0.052925	0.05278	0.92557	979	0	-3.5689
NMNAT2	2	0.69829	0.70041	0.999576	15618	1	-3.5424	0.052925	0.05278	0.92557	974	0	-3.5424
TCTN3	2	0.70808	0.70944	0.999576	15744	1	-3.1695	0.052925	0.05278	0.92557	962	0	-3.1695
hsa-mir-6835	2	0.72313	0.7236	0.999576	15884	1	-3.5055	0.052925	0.05278	0.92557	960	0	-3.5055
TRAPPC3L	2	0.77914	0.77878	0.999576	16599	0	-3.4147	0.052925	0.05278	0.92557	958	0	-3.4147
CRCP	2	0.79761	0.79721	0.999576	16835	0	-3.3817	0.052925	0.05278	0.92557	963	0	-3.3817
hsa-mir-517b	2	0.80947	0.80915	0.999576	16988	0	-3.3589	0.052925	0.05278	0.92557	982	0	-3.3589
hsa-mir-3665	2	0.87207	0.87212	0.999576	17970	0	-3.204	0.052925	0.05278	0.92557	967	0	-3.204
CENPH	2	0.92541	0.92531	0.999576	19101	0	-2.9874	0.052925	0.05278	0.92557	976	0	-2.9874
GOLGA6L10	2	0.93564	0.93563	0.999576	19293	0	-2.9266	0.052925	0.05278	0.92557	969	0	-2.9266
POLE	2	0.94174	0.94172	0.999576	19438	0	-2.883	0.052925	0.05278	0.92557	966	0	-2.883
TUBA3C	2	0.94781	0.9479	0.999576	19542	0	-2.8367	0.052925	0.05278	0.92557	980	0	-2.8367
GPR75-ASB3	2	0.95328	0.9534	0.999576	19644	0	-2.7871	0.052925	0.05278	0.92557	973	0	-2.7871
OR2T3	2	0.97199	0.97212	0.999576	20028	0	-2.5456	0.052925	0.05278	0.92557	970	0	-2.5456
hsa-mir-3198-1	2	0.98705	0.98713	0.999576	20373	0	-2.1178	0.052925	0.05278	0.92557	968	0	-2.1178
CFC1B	2	0.99163	0.99165	0.999576	20481	0	-1.6359	0.052925	0.05278	0.92557	977	0	-1.6359
hsa-mir-663a	2	0.99508	0.99506	0.999576	20559	0	-1.5582	0.052925	0.05278	0.92557	961	0	-1.5582
hsa-mir-1237	2	0.99642	0.99641	0.999607	20598	0	-1.4014	0.052925	0.05278	0.92557	957	0	-1.4014
hsa-mir-367	4	0.31412	0.53473	0.996046	9879	2	-5.1414	0.059098	0.058858	0.92557	983	0	-5.1414
IL10RA	4	0.7999	0.85301	0.999576	16847	1	-2.5613	0.059271	0.059026	0.92557	984	0	-2.5613
CNGA4	4	0.88807	0.89828	0.999576	18307	1	-4.278	0.059445	0.059189	0.92557	985	0	-4.278
TSPY1	4	0.33952	0.55281	0.996046	10336	1	-2.7935	0.059503	0.059238	0.92557	986	0	-2.7935
COPRS	4	0.96995	0.96986	0.999576	19984	0	-4.2852	0.059677	0.059403	0.92557	987	0	-4.2852
hsa-mir-5739	4	0.58099	0.73063	0.999576	14274	2	-5.5523	0.059793	0.059506	0.92557	988	0	-5.5523
RPS6KA6	4	0.99782	0.99782	0.99975	20622	0	-1.693	0.060025	0.05974	0.92557	992	0	-1.693
UGT2A2	1	0.94018	0.94041	0.999576	19386	0	-1.881	0.059825	0.059828	0.92557	989	0	-1.881
RGPD5	1	0.94018	0.94041	0.999576	19385	0	-1.881	0.059825	0.059828	0.92557	990	0	-1.881
LOC649330	1	0.94018	0.94041	0.999576	19384	0	-1.881	0.059825	0.059828	0.92557	991	0	-1.881
RAE1	4	0.36349	0.56995	0.996935	10819	1	-3.7779	0.060604	0.060318	0.92557	993	0	-3.7779
hsa-mir-6879	4	0.98363	0.98356	0.999576	20267	0	-4.1623	0.060835	0.060553	0.92557	994	0	-4.1623
TRH	4	0.17185	0.34494	0.980639	6714	1	-3.144	0.061009	0.060725	0.92557	995	0	-3.144
C1orf151-NBL1	5	0.0024402	0.010661	0.852063	165	3	-6.2334	0.061341	0.061492	0.92557	1006	0	-6.2334
TPMT	5	0.0053726	0.022371	0.910937	349	2	-4.8443	0.061341	0.061492	0.92557	1015	0	-4.8443
HBB	5	0.0055758	0.023155	0.910937	365	3	-6.2622	0.061341	0.061492	0.92557	996	0	-6.2622
ACTBL2	5	0.016942	0.064136	0.948667	975	3	-7.171	0.061341	0.061492	0.92557	1003	0	-7.171
GPR50	5	0.08489	0.22592	0.958685	4144	1	-4.6002	0.061341	0.061492	0.92557	999	0	-4.6002
CXorf30	5	0.12571	0.30433	0.970781	5687	3	-5.5544	0.061341	0.061492	0.92557	1007	0	-5.5544
PRSS57	5	0.26541	0.49475	0.996046	8815	3	-6.2334	0.061341	0.061492	0.92557	1012	0	-6.2334
PHF3	5	0.26964	0.49921	0.996046	8866	2	-4.3229	0.061341	0.061492	0.92557	997	0	-4.3229
TSSK6	5	0.27012	0.4997	0.996046	8867	3	-5.8657	0.061341	0.061492	0.92557	1002	0	-5.8657
CCNL1	5	0.35656	0.58759	0.996935	10680	1	-5.0531	0.061341	0.061492	0.92557	1022	0	-5.0531
DNMT3L	5	0.36555	0.59655	0.997255	10821	3	-6.2334	0.061341	0.061492	0.92557	1001	0	-6.2334
FKBP1B	5	0.38429	0.61496	0.999576	11245	2	-4.0184	0.061341	0.061492	0.92557	1011	0	-4.0184
GATA4	5	0.40179	0.63205	0.999576	11598	1	-5.2354	0.061341	0.061492	0.92557	1008	0	-5.2354
NOS3	5	0.45985	0.68702	0.999576	12635	2	-5.1288	0.061341	0.061492	0.92557	1005	0	-5.1288
KCNN1	5	0.46154	0.68859	0.999576	12696	1	-1.881	0.061341	0.061492	0.92557	1013	0	-1.881
COL5A1	5	0.57117	0.7601	0.999576	14134	1	-3.1779	0.061341	0.061492	0.92557	1004	0	-3.1779
FAM135B	5	0.59118	0.77061	0.999576	14372	1	-2.1946	0.061341	0.061492	0.92557	1014	0	-2.1946
SF3B14	5	0.66251	0.80965	0.999576	15214	2	-5.7245	0.061341	0.061492	0.92557	1019	0	-5.7245
B3GALT1	5	0.68082	0.82012	0.999576	15398	2	-4.9315	0.061341	0.061492	0.92557	1010	0	-4.9315
TMC2	5	0.78382	0.88272	0.999576	16673	1	-5.2692	0.061341	0.061492	0.92557	1009	0	-5.2692
MYCBPAP	5	0.79427	0.88952	0.999576	16781	2	-4.2088	0.061341	0.061492	0.92557	1020	0	-4.2088
TUBB2A	5	0.80135	0.89417	0.999576	16897	1	-3.4381	0.061341	0.061492	0.92557	1017	0	-3.4381
GTF2H3	5	0.85585	0.91299	0.999576	17695	1	-4.4897	0.061341	0.061492	0.92557	1000	0	-4.4897
LY6K	5	0.88603	0.92274	0.999576	18239	1	-4.559	0.061341	0.061492	0.92557	1016	0	-4.559
RSPH6A	5	0.98415	0.98421	0.999576	20297	0	-4.7516	0.061341	0.061492	0.92557	1018	0	-4.7516
CAV3	5	0.9936	0.99357	0.999576	20515	0	-2.6705	0.061341	0.061492	0.92557	998	0	-2.6705
PTGR1	5	0.99965	0.99966	0.999851	20660	0	-2.4521	0.061341	0.061492	0.92557	1021	0	-2.4521
TMED7-TICAM2	1	0.92982	0.93001	0.999576	19186	0	-2.1946	0.070176	0.070204	0.92557	1023	0	-2.1946
VCX3A	1	0.92982	0.93001	0.999576	19187	0	-2.1946	0.070176	0.070204	0.92557	1024	0	-2.1946
POTEJ	1	0.92982	0.93001	0.999576	19188	0	-2.1946	0.070176	0.070204	0.92557	1025	0	-2.1946
AGT	6	0.85461	0.92869	0.999576	17684	2	-3.3983	0.07315	0.073326	0.92557	1027	0	-3.3983
MAST2	6	0.93277	0.95863	0.999576	19237	1	-3.0955	0.07315	0.073326	0.92557	1026	0	-3.0955
VPS37D	5	0.99865	0.99866	0.999798	20635	0	-1.4797	0.073889	0.073995	0.92557	1028	0	-1.4797
CARD11	2	0.8421	0.84206	0.999576	17461	0	-3.0696	0.076685	0.076585	0.92557	1029	0	-3.0696
HIST2H2AA3	3	0.00056864	0.0016403	0.608115	51	1	-4.7987	0.078328	0.078282	0.92557	1150	0	-4.7987
PDE6A	3	0.00081085	0.0023207	0.66198	72	2	-7.1512	0.078328	0.078282	0.92557	1284	0	-7.1512
CEACAM6	3	0.0053594	0.014771	0.875138	348	2	-6.8176	0.078328	0.078282	0.92557	1115	0	-6.8176
SGCD	3	0.017082	0.04449	0.947785	984	2	-7.4022	0.078328	0.078282	0.92557	1054	0	-7.4022
PRKCI	3	0.018908	0.048991	0.948667	1067	2	-7.3791	0.078328	0.078282	0.92557	1118	0	-7.3791
THYN1	3	0.020172	0.052062	0.948667	1134	2	-6.4606	0.078328	0.078282	0.92557	1082	0	-6.4606
RIPK1	3	0.02038	0.052593	0.948667	1139	2	-7.0101	0.078328	0.078282	0.92557	1066	0	-7.0101
LMTK2	3	0.030678	0.076912	0.948667	1669	2	-7.2663	0.078328	0.078282	0.92557	1294	0	-7.2663
HYAL2	3	0.035084	0.086945	0.948704	1866	2	-7.2323	0.078328	0.078282	0.92557	1186	0	-7.2323
NABP1	3	0.037523	0.092474	0.948704	1955	2	-7.2151	0.078328	0.078282	0.92557	1270	0	-7.2151
FKBP6	3	0.040167	0.098485	0.948704	2123	2	-7.1976	0.078328	0.078282	0.92557	1173	0	-7.1976
hsa-mir-1299	3	0.04088	0.10006	0.948704	2136	1	-5.0531	0.078328	0.078282	0.92557	1131	0	-5.0531
C16orf89	3	0.043378	0.10559	0.948704	2250	2	-6.4407	0.078328	0.078282	0.92557	1235	0	-6.4407
UGT2B28	3	0.044836	0.10879	0.948704	2314	1	-2.1946	0.078328	0.078282	0.92557	1043	0	-2.1946
RPL23A	3	0.045762	0.11082	0.948704	2367	1	-4.3062	0.078328	0.078282	0.92557	1064	0	-4.3062
ZFP106	3	0.050341	0.12078	0.948704	2579	2	-6.181	0.078328	0.078282	0.92557	1051	0	-6.181
ZNF232	3	0.051044	0.1223	0.948704	2612	1	-5.5701	0.078328	0.078282	0.92557	1031	0	-5.5701
PRSS48	3	0.053875	0.1284	0.948704	2723	1	-5.9912	0.078328	0.078282	0.92557	1116	0	-5.9912
UBE2NL	3	0.05821	0.13764	0.948704	2945	2	-6.2132	0.078328	0.078282	0.92557	1151	0	-6.2132
ASB2	3	0.061267	0.14407	0.948704	3079	1	-5.597	0.078328	0.078282	0.92557	1204	0	-5.597
C6orf223	3	0.064905	0.15152	0.948704	3270	1	-4.546	0.078328	0.078282	0.92557	1126	0	-4.546
C10orf11	3	0.077849	0.17789	0.948704	3812	2	-6.4496	0.078328	0.078282	0.92557	1221	0	-6.4496
C2orf88	3	0.083989	0.19009	0.948704	4064	2	-6.9798	0.078328	0.078282	0.92557	1238	0	-6.9798
MED10	3	0.090085	0.20194	0.948704	4357	1	-5.3023	0.078328	0.078282	0.92557	1259	0	-5.3023
NME1	3	0.091622	0.20494	0.948704	4428	1	-2.6705	0.078328	0.078282	0.92557	1269	0	-2.6705
KRT86	3	0.093328	0.20824	0.948704	4493	1	-4.37	0.078328	0.078282	0.92557	1292	0	-4.37
C12orf44	3	0.096925	0.21513	0.954547	4625	2	-6.0892	0.078328	0.078282	0.92557	1234	0	-6.0892
TRPM4	3	0.10183	0.22447	0.958685	4790	1	-5.5148	0.078328	0.078282	0.92557	1052	0	-5.5148
LGALS4	3	0.10517	0.23079	0.95939	4924	2	-6.686	0.078328	0.078282	0.92557	1282	0	-6.686
MRPL46	3	0.10748	0.23507	0.95939	5040	2	-6.8956	0.078328	0.078282	0.92557	1244	0	-6.8956
GALK2	3	0.1101	0.23999	0.95939	5080	2	-6.7711	0.078328	0.078282	0.92557	1184	0	-6.7711
ANKEF1	3	0.11429	0.2477	0.95939	5238	2	-6.8737	0.078328	0.078282	0.92557	1217	0	-6.8737
NETO2	3	0.11429	0.2477	0.95939	5243	2	-6.8737	0.078328	0.078282	0.92557	1276	0	-6.8737
ZKSCAN2	3	0.116	0.25083	0.962738	5325	1	-5.2354	0.078328	0.078282	0.92557	1049	0	-5.2354
STRADB	3	0.11793	0.25433	0.962738	5386	1	-4.8443	0.078328	0.078282	0.92557	1089	0	-4.8443
FYCO1	3	0.11793	0.25433	0.962738	5379	1	-5.819	0.078328	0.078282	0.92557	1172	0	-5.819
PLGRKT	3	0.11793	0.25433	0.962738	5392	2	-6.635	0.078328	0.078282	0.92557	1272	0	-6.635
TRAF5	3	0.123	0.26354	0.964567	5546	1	-5.2007	0.078328	0.078282	0.92557	1048	0	-5.2007
INO80D	3	0.1298	0.27243	0.965944	5780	2	-6.4257	0.078328	0.078282	0.92557	1193	0	-6.4257
TLE6	3	0.13696	0.2803	0.96705	5939	2	-5.7469	0.078328	0.078282	0.92557	1080	0	-5.7469
DEFB130	3	0.13962	0.2832	0.96705	5971	1	-3.1779	0.078328	0.078282	0.92557	1177	0	-3.1779
HOXB9	3	0.14506	0.28908	0.96705	6140	2	-6.7829	0.078328	0.078282	0.92557	1164	0	-6.7829
B3GAT1	3	0.14919	0.29352	0.967114	6215	2	-6.6985	0.078328	0.078282	0.92557	1208	0	-6.6985
BAZ2B	3	0.14919	0.29352	0.967114	6212	1	-4.2394	0.078328	0.078282	0.92557	1209	0	-4.2394
PANX3	3	0.154	0.29873	0.967574	6346	1	-5.7245	0.078328	0.078282	0.92557	1128	0	-5.7245
TUBA1C	3	0.1579	0.30296	0.970781	6430	2	-6.7473	0.078328	0.078282	0.92557	1152	0	-6.7473
KIF1B	3	0.16581	0.3116	0.972917	6586	1	-2.1946	0.078328	0.078282	0.92557	1146	0	-2.1946
ACSM2A	3	0.16581	0.3116	0.972917	6592	1	-4.6524	0.078328	0.078282	0.92557	1215	0	-4.6524
GMPR	3	0.17212	0.31835	0.975427	6741	2	-6.338	0.078328	0.078282	0.92557	1197	0	-6.338
LOC391322	3	0.1808	0.32783	0.976208	6912	2	-6.4989	0.078328	0.078282	0.92557	1129	0	-6.4989
FAM131C	3	0.18761	0.33514	0.979251	7128	1	-5.796	0.078328	0.078282	0.92557	1180	0	-5.796
OR6Q1	3	0.19192	0.3398	0.97986	7214	2	-6.6607	0.078328	0.078282	0.92557	1123	0	-6.6607
hsa-mir-450b	3	0.19435	0.34233	0.980639	7258	1	-1.881	0.078328	0.078282	0.92557	1159	0	-1.881
SATB1	3	0.19755	0.34567	0.980639	7339	1	-2.33	0.078328	0.078282	0.92557	1070	0	-2.33
ACTRT3	3	0.19755	0.34567	0.980639	7332	1	-4.4767	0.078328	0.078282	0.92557	1212	0	-4.4767
MT1A	3	0.2006	0.34895	0.980639	7372	1	-3.2127	0.078328	0.078282	0.92557	1104	0	-3.2127
hsa-mir-548h-2	3	0.2006	0.34895	0.980639	7393	2	-6.5821	0.078328	0.078282	0.92557	1162	0	-6.5821
TMEM180	3	0.20363	0.35222	0.980639	7483	1	-5.1652	0.078328	0.078282	0.92557	1035	0	-5.1652
LRRCC1	3	0.211	0.35997	0.98162	7620	2	-6.3163	0.078328	0.078282	0.92557	1253	0	-6.3163
ZSWIM4	3	0.22008	0.3695	0.982801	7804	2	-5.502	0.078328	0.078282	0.92557	1142	0	-5.502
TAF10	3	0.22213	0.37163	0.982901	7871	1	-4.7987	0.078328	0.078282	0.92557	1083	0	-4.7987
NBEAL1	3	0.23246	0.38249	0.98379	8126	1	-4.6002	0.078328	0.078282	0.92557	1279	0	-4.6002
TMBIM1	3	0.24046	0.39094	0.988157	8277	1	-4.4897	0.078328	0.078282	0.92557	1053	0	-4.4897
CAST	3	0.24046	0.39094	0.988157	8270	1	-5.886	0.078328	0.078282	0.92557	1225	0	-5.886
COL6A1	3	0.24319	0.39385	0.988157	8336	2	-6.5411	0.078328	0.078282	0.92557	1117	0	-6.5411
SOX18	3	0.24416	0.39487	0.988157	8358	1	-4.7516	0.078328	0.078282	0.92557	1113	0	-4.7516
OR10P1	3	0.25248	0.40359	0.991309	8520	2	-6.0312	0.078328	0.078282	0.92557	1122	0	-6.0312
LIMA1	3	0.25248	0.40359	0.991309	8517	1	-5.6999	0.078328	0.078282	0.92557	1285	0	-5.6999
ADD2	3	0.25638	0.40769	0.991309	8570	2	-6.5131	0.078328	0.078282	0.92557	1096	0	-6.5131
ABCC11	3	0.25638	0.40769	0.991309	8552	2	-6.5131	0.078328	0.078282	0.92557	1214	0	-6.5131
TAL2	3	0.25674	0.40806	0.991309	8642	1	-5.2007	0.078328	0.078282	0.92557	1077	0	-5.2007
TEX28	3	0.26326	0.41488	0.992799	8738	2	-6.4989	0.078328	0.078282	0.92557	1081	0	-6.4989
ZNF705B	3	0.26326	0.41488	0.992799	8721	2	-6.4989	0.078328	0.078282	0.92557	1138	0	-6.4989
CACNA2D2	3	0.26529	0.41699	0.992799	8811	1	-5.0531	0.078328	0.078282	0.92557	1237	0	-5.0531
AMER3	3	0.2782	0.43046	0.992799	9106	1	-4.7987	0.078328	0.078282	0.92557	1219	0	-4.7987
ME3	3	0.2782	0.43046	0.992799	9077	1	-2.1946	0.078328	0.078282	0.92557	1251	0	-2.1946
GAL3ST3	3	0.28492	0.43741	0.992799	9234	2	-6.4555	0.078328	0.078282	0.92557	1098	0	-6.4555
NOVA2	3	0.28492	0.43741	0.992799	9207	2	-6.4555	0.078328	0.078282	0.92557	1267	0	-6.4555
MED11	3	0.28739	0.43994	0.992799	9292	1	-3.3138	0.078328	0.078282	0.92557	1256	0	-3.3138
hsa-mir-3669	3	0.2919	0.4446	0.992799	9365	2	-5.3472	0.078328	0.078282	0.92557	1136	0	-5.3472
PTPRJ	3	0.30081	0.45395	0.992799	9571	1	-5.9912	0.078328	0.078282	0.92557	1286	0	-5.9912
STON1	3	0.3054	0.45878	0.992799	9635	1	-5.9707	0.078328	0.078282	0.92557	1091	0	-5.9707
ARHGAP18	3	0.3054	0.45878	0.992799	9622	1	-5.9912	0.078328	0.078282	0.92557	1100	0	-5.9912
ECM1	3	0.30595	0.45936	0.992799	9729	2	-6.4107	0.078328	0.078282	0.92557	1179	0	-6.4107
GPR15	3	0.31523	0.46897	0.995451	9910	1	-5.7725	0.078328	0.078282	0.92557	1198	0	-5.7725
TRAF1	3	0.32087	0.4747	0.995451	10026	2	-5.2865	0.078328	0.078282	0.92557	1030	0	-5.2865
HTR1E	3	0.32451	0.47849	0.996046	10041	2	-5.6552	0.078328	0.078282	0.92557	1185	0	-5.6552
LAT	3	0.34413	0.49861	0.996046	10410	2	-6.3328	0.078328	0.078282	0.92557	1283	0	-6.3328
FAM198B	3	0.35115	0.50572	0.996046	10550	2	-6.2673	0.078328	0.078282	0.92557	1181	0	-6.2673
ATP6V1E2	3	0.35623	0.511	0.996046	10670	1	-3.8797	0.078328	0.078282	0.92557	1211	0	-3.8797
ACMSD	3	0.35911	0.51394	0.996046	10707	2	-6.3004	0.078328	0.078282	0.92557	1108	0	-6.3004
DOCK1	3	0.35911	0.51394	0.996046	10721	2	-6.3004	0.078328	0.078282	0.92557	1175	0	-6.3004
ARHGEF9	3	0.36121	0.51606	0.996046	10769	1	-4.7029	0.078328	0.078282	0.92557	1101	0	-4.7029
FBXW9	3	0.36121	0.51606	0.996046	10790	1	-5.9707	0.078328	0.078282	0.92557	1167	0	-5.9707
SACS	3	0.36708	0.52196	0.996046	10921	2	-6.2839	0.078328	0.078282	0.92557	1072	0	-6.2839
OR10G8	3	0.37511	0.5301	0.996046	11052	2	-6.2673	0.078328	0.078282	0.92557	1262	0	-6.2673
SSX2IP	3	0.38198	0.53707	0.996046	11146	1	-4.8355	0.078328	0.078282	0.92557	1088	0	-4.8355
CDC42EP2	3	0.38335	0.53846	0.996046	11234	2	-6.2504	0.078328	0.078282	0.92557	1112	0	-6.2504
MTRNR2L10	3	0.39168	0.54685	0.996046	11362	2	-5.7912	0.078328	0.078282	0.92557	1106	0	-5.7912
SLC39A12	3	0.39831	0.55354	0.996046	11490	1	-1.1503	0.078328	0.078282	0.92557	1073	0	-1.1503
PDC	3	0.40016	0.55538	0.996046	11570	2	-5.1226	0.078328	0.078282	0.92557	1288	0	-5.1226
hsa-mir-4665	3	0.40376	0.55902	0.996046	11640	1	-5.2007	0.078328	0.078282	0.92557	1157	0	-5.2007
MDN1	3	0.40892	0.56424	0.996046	11708	2	-6.1986	0.078328	0.078282	0.92557	1250	0	-6.1986
OR2L3	3	0.41532	0.57069	0.996935	11826	1	-5.4863	0.078328	0.078282	0.92557	1271	0	-5.4863
PEX14	3	0.41769	0.57304	0.996935	11875	2	-6.181	0.078328	0.078282	0.92557	1252	0	-6.181
ZNF491	3	0.42145	0.57691	0.996935	11934	1	-2.1946	0.078328	0.078282	0.92557	1140	0	-2.1946
HTR1D	3	0.42145	0.57691	0.996935	11943	1	-5.2354	0.078328	0.078282	0.92557	1163	0	-5.2354
USP17L7	3	0.42631	0.58169	0.996935	12024	2	-6.1631	0.078328	0.078282	0.92557	1045	0	-6.1631
CALCRL	3	0.42756	0.58296	0.996935	12063	1	-5.796	0.078328	0.078282	0.92557	1224	0	-5.796
S100A7A	3	0.43508	0.59042	0.996935	12180	2	-6.1449	0.078328	0.078282	0.92557	1071	0	-6.1449
PPIAL4G	3	0.43508	0.59042	0.996935	12240	2	-6.1449	0.078328	0.078282	0.92557	1245	0	-6.1449
APOL2	3	0.4437	0.59899	0.997255	12371	2	-6.1266	0.078328	0.078282	0.92557	1205	0	-6.1266
SRSF7	3	0.45116	0.60635	0.998458	12489	1	-5.796	0.078328	0.078282	0.92557	1120	0	-5.796
CCDC53	3	0.45116	0.60635	0.998458	12486	1	-4.546	0.078328	0.078282	0.92557	1223	0	-4.546
VSX2	3	0.45232	0.60751	0.998458	12538	2	-6.108	0.078328	0.078282	0.92557	1042	0	-6.108
2020-03-03	3	0.45232	0.60751	0.998458	12548	2	-6.108	0.078328	0.078282	0.92557	1254	0	-6.108
hsa-mir-483	3	0.45757	0.6128	0.999576	12588	1	-2.1946	0.078328	0.078282	0.92557	1160	0	-2.1946
POLE2	3	0.45757	0.6128	0.999576	12575	1	-5.3663	0.078328	0.078282	0.92557	1264	0	-5.3663
PEG10	3	0.45757	0.6128	0.999576	12582	1	-4.0184	0.078328	0.078282	0.92557	1296	0	-4.0184
SLC25A5	3	0.46076	0.61596	0.999576	12671	2	-5.7803	0.078328	0.078282	0.92557	1062	0	-5.7803
C19orf44	3	0.46076	0.61596	0.999576	12649	2	-6.0892	0.078328	0.078282	0.92557	1124	0	-6.0892
TOP2B	3	0.46392	0.61913	0.999576	12725	1	-3.998	0.078328	0.078282	0.92557	1034	0	-3.998
SLC35C1	3	0.46392	0.61913	0.999576	12719	1	-4.8443	0.078328	0.078282	0.92557	1059	0	-4.8443
hsa-mir-7113	3	0.46392	0.61913	0.999576	12747	1	-5.0914	0.078328	0.078282	0.92557	1103	0	-5.0914
HYAL4	3	0.46961	0.62476	0.999576	12853	2	-4.9766	0.078328	0.078282	0.92557	1189	0	-4.9766
ZFHX3	3	0.47603	0.63113	0.999576	12939	1	-5.0137	0.078328	0.078282	0.92557	1050	0	-5.0137
ASB18	3	0.48793	0.64287	0.999576	13194	2	-6.0312	0.078328	0.078282	0.92557	1203	0	-6.0312
FNBP1	3	0.4885	0.64344	0.999576	13237	1	-4.9732	0.078328	0.078282	0.92557	1174	0	-4.9732
CCL11	3	0.49489	0.64984	0.999576	13283	1	-4.37	0.078328	0.078282	0.92557	1226	0	-4.37
ZNF117	3	0.49754	0.65244	0.999576	13385	2	-6.0113	0.078328	0.078282	0.92557	1033	0	-6.0113
PF4	3	0.49754	0.65244	0.999576	13334	2	-6.0113	0.078328	0.078282	0.92557	1257	0	-6.0113
SKI	3	0.51446	0.66062	0.999576	13551	1	-5.4863	0.078328	0.078282	0.92557	1058	0	-5.4863
HIST1H2BD	3	0.51446	0.66062	0.999576	13563	1	-4.6524	0.078328	0.078282	0.92557	1200	0	-4.6524
GTF3C4	3	0.51446	0.66062	0.999576	13564	1	-4.9732	0.078328	0.078282	0.92557	1202	0	-4.9732
ARID1B	3	0.5213	0.66342	0.999576	13657	1	-5.3663	0.078328	0.078282	0.92557	1206	0	-5.3663
hsa-mir-1908	3	0.52798	0.66617	0.999576	13736	1	-1.4797	0.078328	0.078282	0.92557	1132	0	-1.4797
EYA2	3	0.52798	0.66617	0.999576	13724	1	-5.7469	0.078328	0.078282	0.92557	1183	0	-5.7469
ATP5J2-PTCD1	3	0.52798	0.66617	0.999576	13721	1	-5.9707	0.078328	0.078282	0.92557	1210	0	-5.9707
TMED3	3	0.57439	0.68598	0.999576	14176	1	-2.3089	0.078328	0.078282	0.92557	1036	0	-2.3089
hsa-mir-4496	3	0.57439	0.68598	0.999576	14170	1	-5.6999	0.078328	0.078282	0.92557	1158	0	-5.6999
CPZ	3	0.57439	0.68598	0.999576	14175	1	-5.0137	0.078328	0.078282	0.92557	1227	0	-5.0137
ATAD2	3	0.58059	0.68872	0.999576	14257	1	-2.6705	0.078328	0.078282	0.92557	1207	0	-2.6705
GTPBP5	3	0.58712	0.69163	0.999576	14303	1	-4.9315	0.078328	0.078282	0.92557	1199	0	-4.9315
TNFRSF8	3	0.59414	0.69488	0.999576	14403	1	-4.8886	0.078328	0.078282	0.92557	1094	0	-4.8886
ITGA2B	3	0.60774	0.70113	0.999576	14543	1	-5.819	0.078328	0.078282	0.92557	1137	0	-5.819
hsa-mir-1257	3	0.60774	0.70113	0.999576	14533	1	-4.37	0.078328	0.078282	0.92557	1145	0	-4.37
C11orf48	3	0.61429	0.70422	0.999576	14606	1	-3.3138	0.078328	0.078282	0.92557	1233	0	-3.3138
NHLRC3	3	0.61429	0.70422	0.999576	14642	1	-5.597	0.078328	0.078282	0.92557	1261	0	-5.597
SFT2D3	3	0.62081	0.70729	0.999576	14700	1	-4.4727	0.078328	0.078282	0.92557	1056	0	-4.4727
GNGT1	3	0.63434	0.71391	0.999576	14842	1	-4.6002	0.078328	0.078282	0.92557	1194	0	-4.6002
C14orf166	3	0.63434	0.71391	0.999576	14862	1	-2.915	0.078328	0.078282	0.92557	1231	0	-2.915
TCEAL8	3	0.64151	0.71742	0.999576	14944	1	-5.929	0.078328	0.078282	0.92557	1075	0	-5.929
SS18L2	3	0.64151	0.71742	0.999576	14950	1	-2.4521	0.078328	0.078282	0.92557	1085	0	-2.4521
CCDC178	3	0.64151	0.71742	0.999576	14925	1	-2.4521	0.078328	0.078282	0.92557	1222	0	-2.4521
hsa-mir-3915	3	0.64843	0.72087	0.999576	15038	1	-0.92175	0.078328	0.078282	0.92557	1134	0	-0.92175
MRPS15	3	0.65499	0.72416	0.999576	15107	1	-4.37	0.078328	0.078282	0.92557	1241	0	-4.37
PHOX2A	3	0.65499	0.72416	0.999576	15084	1	-3.4569	0.078328	0.078282	0.92557	1248	0	-3.4569
PRH2	3	0.65499	0.72416	0.999576	15083	1	-2.6705	0.078328	0.078282	0.92557	1255	0	-2.6705
TAF6L	3	0.66172	0.72755	0.999576	15186	1	-4.7029	0.078328	0.078282	0.92557	1076	0	-4.7029
IL5RA	3	0.66826	0.73093	0.999576	15285	1	-5.3663	0.078328	0.078282	0.92557	1192	0	-5.3663
hsa-mir-7849	3	0.68091	0.7376	0.999576	15414	1	-5.6999	0.078328	0.078282	0.92557	1109	0	-5.6999
NR2F2	3	0.68091	0.7376	0.999576	15434	1	-5.4275	0.078328	0.078282	0.92557	1265	0	-5.4275
SAP30	3	0.68719	0.74103	0.999576	15530	1	-5.2007	0.078328	0.078282	0.92557	1069	0	-5.2007
OR52A5	3	0.68719	0.74103	0.999576	15517	1	-4.1694	0.078328	0.078282	0.92557	1249	0	-4.1694
PARVB	3	0.68719	0.74103	0.999576	15531	1	-5.9707	0.078328	0.078282	0.92557	1281	0	-5.9707
KRTAP5-3	3	0.69394	0.74474	0.999576	15580	1	-4.0959	0.078328	0.078282	0.92557	1291	0	-4.0959
ZNF808	3	0.71464	0.75643	0.999576	15762	1	-5.1288	0.078328	0.078282	0.92557	1139	0	-5.1288
TTLL6	3	0.72149	0.76046	0.999576	15874	1	-4.0959	0.078328	0.078282	0.92557	1153	0	-4.0959
LAMC2	3	0.72149	0.76046	0.999576	15846	1	-5.5701	0.078328	0.078282	0.92557	1287	0	-5.5701
hsa-mir-6127	3	0.72831	0.7645	0.999576	15919	1	-4.7516	0.078328	0.078282	0.92557	1148	0	-4.7516
PIP5KL1	3	0.72831	0.7645	0.999576	15955	1	-5.0531	0.078328	0.078282	0.92557	1247	0	-5.0531
TCEANC	3	0.73465	0.76826	0.999576	15995	1	-5.0914	0.078328	0.078282	0.92557	1078	0	-5.0914
SPOP	3	0.73465	0.76826	0.999576	15998	1	-4.8886	0.078328	0.078282	0.92557	1127	0	-4.8886
SFTPD	3	0.7533	0.77988	0.999576	16249	1	-4.7112	0.078328	0.078282	0.92557	1057	0	-4.7112
SMTNL2	3	0.7533	0.77988	0.999576	16252	1	-3.0277	0.078328	0.078282	0.92557	1086	0	-3.0277
hsa-mir-3161	3	0.7533	0.77988	0.999576	16246	1	-3.4381	0.078328	0.078282	0.92557	1133	0	-3.4381
HPD	3	0.7533	0.77988	0.999576	16271	1	-5.95	0.078328	0.078282	0.92557	1188	0	-5.95
OR52W1	3	0.7533	0.77988	0.999576	16223	1	-5.4572	0.078328	0.078282	0.92557	1240	0	-5.4572
C4orf36	3	0.75955	0.78394	0.999576	16324	1	-5.1652	0.078328	0.078282	0.92557	1239	0	-5.1652
STRA8	3	0.77185	0.79201	0.999576	16493	1	-5.864	0.078328	0.078282	0.92557	1092	0	-5.864
DPAGT1	3	0.77185	0.79201	0.999576	16514	1	-4.37	0.078328	0.078282	0.92557	1176	0	-4.37
CABIN1	3	0.77185	0.79201	0.999576	16528	1	-4.7987	0.078328	0.078282	0.92557	1236	0	-4.7987
SLC22A9	3	0.77803	0.79613	0.999576	16569	1	-4.6524	0.078328	0.078282	0.92557	1061	0	-4.6524
RNF25	3	0.78367	0.79995	0.999576	16658	1	-5.9912	0.078328	0.078282	0.92557	1067	0	-5.9912
TKT	3	0.78367	0.79995	0.999576	16657	1	-4.7516	0.078328	0.078282	0.92557	1079	0	-4.7516
SGSM2	3	0.78367	0.79995	0.999576	16649	1	-5.5148	0.078328	0.078282	0.92557	1111	0	-5.5148
PGLYRP4	3	0.78367	0.79995	0.999576	16665	1	-5.95	0.078328	0.078282	0.92557	1114	0	-5.95
TRIM16	3	0.78928	0.8039	0.999576	16733	1	-2.8601	0.078328	0.078282	0.92557	1047	0	-2.8601
TAAR8	3	0.79507	0.80798	0.999576	16814	1	-4.3278	0.078328	0.078282	0.92557	1090	0	-4.3278
FRMD4B	3	0.80077	0.81202	0.999576	16887	1	-3.0277	0.078328	0.078282	0.92557	1171	0	-3.0277
FBXW10	3	0.80649	0.81618	0.999576	16957	1	-5.6749	0.078328	0.078282	0.92557	1166	0	-5.6749
SLC35D3	3	0.81214	0.82043	0.999576	17034	1	-4.8443	0.078328	0.078282	0.92557	1060	0	-4.8443
hsa-mir-6818	3	0.81214	0.82043	0.999576	17013	1	-3.3138	0.078328	0.078282	0.92557	1155	0	-3.3138
ZNF705D	3	0.81775	0.82477	0.999576	17134	1	-4.8773	0.078328	0.078282	0.92557	1141	0	-4.8773
SPIC	3	0.83427	0.83809	0.999576	17358	1	-4.0959	0.078328	0.078282	0.92557	1125	0	-4.0959
KIF2C	3	0.83955	0.8425	0.999576	17444	1	-4.4897	0.078328	0.078282	0.92557	1191	0	-4.4897
GPX3	3	0.83955	0.8425	0.999576	17411	1	-1.4797	0.078328	0.078282	0.92557	1201	0	-1.4797
YARS2	3	0.84462	0.84692	0.999576	17473	1	-5.4863	0.078328	0.078282	0.92557	1046	0	-5.4863
DEFB129	3	0.84462	0.84692	0.999576	17512	1	-5.4863	0.078328	0.078282	0.92557	1228	0	-5.4863
MYPN	3	0.84958	0.8512	0.999576	17555	1	-4.6404	0.078328	0.078282	0.92557	1274	0	-4.6404
AKR1C1	3	0.85431	0.85547	0.999576	17676	1	-5.9076	0.078328	0.078282	0.92557	1213	0	-5.9076
ADAT3	3	0.85917	0.85988	0.999576	17756	1	-4.5559	0.078328	0.078282	0.92557	1095	0	-4.5559
NINL	3	0.85917	0.85988	0.999576	17744	1	-5.5148	0.078328	0.078282	0.92557	1268	0	-5.5148
VARS2	3	0.86406	0.86445	0.999576	17830	1	-4.8773	0.078328	0.078282	0.92557	1041	0	-4.8773
SDE2	3	0.86406	0.86445	0.999576	17854	1	-5.0531	0.078328	0.078282	0.92557	1063	0	-5.0531
ZNF417	3	0.86887	0.86912	0.999576	17921	1	-5.0531	0.078328	0.078282	0.92557	1039	0	-5.0531
MIEN1	3	0.86887	0.86912	0.999576	17931	1	-4.3997	0.078328	0.078282	0.92557	1243	0	-4.3997
NDNF	3	0.87377	0.87398	0.999576	18011	1	-3.7572	0.078328	0.078282	0.92557	1277	0	-3.7572
hsa-mir-6499	3	0.88329	0.88345	0.999576	18179	0	-3.9365	0.078328	0.078282	0.92557	1154	0	-3.9365
LMLN	3	0.88329	0.88345	0.999576	18211	0	-5.929	0.078328	0.078282	0.92557	1295	0	-5.929
hsa-mir-128-2	3	0.8876	0.88774	0.999576	18271	0	-4.3062	0.078328	0.078282	0.92557	1144	0	-4.3062
GINS2	3	0.8876	0.88774	0.999576	18285	0	-5.2692	0.078328	0.078282	0.92557	1196	0	-5.2692
hsa-mir-6886	3	0.88963	0.88973	0.999576	18324	0	-5.2194	0.078328	0.078282	0.92557	1105	0	-5.2194
OBSL1	3	0.8918	0.89191	0.999576	18365	0	-4.7763	0.078328	0.078282	0.92557	1099	0	-4.7763
NDC80	3	0.90049	0.90064	0.999576	18584	0	-5.5427	0.078328	0.078282	0.92557	1093	0	-5.5427
PET117	3	0.9048	0.90489	0.999576	18665	0	-5.0531	0.078328	0.078282	0.92557	1280	0	-5.0531
hsa-mir-4534	3	0.90695	0.90703	0.999576	18700	0	-3.1282	0.078328	0.078282	0.92557	1156	0	-3.1282
ZNF165	3	0.90895	0.90899	0.999576	18744	0	-5.1288	0.078328	0.078282	0.92557	1032	0	-5.1288
hsa-mir-3138	3	0.90895	0.90899	0.999576	18745	0	-0.92175	0.078328	0.078282	0.92557	1130	0	-0.92175
hsa-mir-519a-2	3	0.91297	0.91303	0.999576	18861	0	-5.0137	0.078328	0.078282	0.92557	1161	0	-5.0137
CLN5	3	0.91297	0.91303	0.999576	18870	0	-4.3062	0.078328	0.078282	0.92557	1229	0	-4.3062
hsa-mir-4442	3	0.91683	0.91688	0.999576	18953	0	-2.6705	0.078328	0.078282	0.92557	1135	0	-2.6705
OR10G9	3	0.91683	0.91688	0.999576	18938	0	-0.92175	0.078328	0.078282	0.92557	1275	0	-0.92175
TBCD	3	0.9207	0.92078	0.999576	19010	0	-5.6235	0.078328	0.078282	0.92557	1074	0	-5.6235
UGT2B10	3	0.92431	0.92438	0.999576	19069	0	-5.6235	0.078328	0.078282	0.92557	1147	0	-5.6235
FEM1B	3	0.92782	0.92794	0.999576	19138	0	-5.3346	0.078328	0.078282	0.92557	1170	0	-5.3346
KLRC2	3	0.92782	0.92794	0.999576	19123	0	-4.6002	0.078328	0.078282	0.92557	1290	0	-4.6002
OR10H5	3	0.93726	0.93742	0.999576	19343	0	-0.92175	0.078328	0.078282	0.92557	1278	0	-0.92175
TNR	3	0.9463	0.94648	0.999576	19524	0	-1.3001	0.078328	0.078282	0.92557	1038	0	-1.3001
AKR1C2	3	0.9463	0.94648	0.999576	19538	0	-5.5148	0.078328	0.078282	0.92557	1216	0	-5.5148
TMIGD2	3	0.94909	0.94929	0.999576	19580	0	-3.7052	0.078328	0.078282	0.92557	1097	0	-3.7052
TMSB10	3	0.95424	0.95452	0.999576	19690	0	-4.3928	0.078328	0.078282	0.92557	1037	0	-4.3928
TRAPPC11	3	0.95424	0.95452	0.999576	19685	0	-3.7489	0.078328	0.078282	0.92557	1107	0	-3.7489
EGFL7	3	0.95424	0.95452	0.999576	19672	0	-5.0914	0.078328	0.078282	0.92557	1182	0	-5.0914
PAGE2B	3	0.95424	0.95452	0.999576	19680	0	-5.1652	0.078328	0.078282	0.92557	1297	0	-5.1652
AP3B1	3	0.95665	0.95686	0.999576	19738	0	-4.2394	0.078328	0.078282	0.92557	1218	0	-4.2394
TTC27	3	0.96137	0.96154	0.999576	19814	0	-3.6585	0.078328	0.078282	0.92557	1044	0	-3.6585
SH2D2A	3	0.96137	0.96154	0.999576	19824	0	-4.3062	0.078328	0.078282	0.92557	1055	0	-4.3062
NUCKS1	3	0.96137	0.96154	0.999576	19822	0	-3.998	0.078328	0.078282	0.92557	1260	0	-3.998
RSPH1	3	0.96574	0.96579	0.999576	19891	0	-4.7987	0.078328	0.078282	0.92557	1068	0	-4.7987
MTFMT	3	0.96574	0.96579	0.999576	19897	0	-3.4381	0.078328	0.078282	0.92557	1246	0	-3.4381
SPATA5L1	3	0.96784	0.96789	0.999576	19931	0	-1.4797	0.078328	0.078282	0.92557	1084	0	-1.4797
hsa-mir-6888	3	0.96784	0.96789	0.999576	19941	0	-4.546	0.078328	0.078282	0.92557	1102	0	-4.546
NEURL2	3	0.97163	0.97168	0.999576	19999	0	-3.8496	0.078328	0.078282	0.92557	1263	0	-3.8496
FBXL12	3	0.97423	0.97428	0.999576	20076	0	-4.4727	0.078328	0.078282	0.92557	1169	0	-4.4727
AMY1A	3	0.97504	0.9751	0.999576	20085	0	-5.0137	0.078328	0.078282	0.92557	1220	0	-5.0137
CNTNAP3	3	0.97504	0.9751	0.999576	20087	0	-5.0137	0.078328	0.078282	0.92557	1230	0	-5.0137
FAR1	3	0.97663	0.97672	0.999576	20122	0	-5.0137	0.078328	0.078282	0.92557	1168	0	-5.0137
POLR1A	3	0.97663	0.97672	0.999576	20126	0	-4.7029	0.078328	0.078282	0.92557	1266	0	-4.7029
hsa-mir-548i-1	3	0.97811	0.97816	0.999576	20161	0	-2.8601	0.078328	0.078282	0.92557	1149	0	-2.8601
KRT78	3	0.97811	0.97816	0.999576	20174	0	-2.4521	0.078328	0.078282	0.92557	1293	0	-2.4521
KCNJ10	3	0.97963	0.97968	0.999576	20204	0	-1.4875	0.078328	0.078282	0.92557	1190	0	-1.4875
HIST2H3A	3	0.98106	0.98113	0.999576	20223	0	-2.8601	0.078328	0.078282	0.92557	1187	0	-2.8601
GOLGA7B	3	0.98106	0.98113	0.999576	20225	0	-4.9315	0.078328	0.078282	0.92557	1195	0	-4.9315
TSFM	3	0.98309	0.9832	0.999576	20263	0	-2.6705	0.078328	0.078282	0.92557	1040	0	-2.6705
C17orf47	3	0.98367	0.98378	0.999576	20293	0	-3.6585	0.078328	0.078282	0.92557	1121	0	-3.6585
DMRTB1	3	0.98428	0.98442	0.999576	20305	0	-4.4311	0.078328	0.078282	0.92557	1178	0	-4.4311
PSMC4	3	0.98901	0.98912	0.999576	20427	0	-4.4897	0.078328	0.078282	0.92557	1258	0	-4.4897
KRT6B	3	0.98901	0.98912	0.999576	20418	0	-3.2765	0.078328	0.078282	0.92557	1289	0	-3.2765
DNAJA3	3	0.99076	0.99087	0.999576	20460	0	-4.2394	0.078328	0.078282	0.92557	1119	0	-4.2394
C15orf57	3	0.99076	0.99087	0.999576	20457	0	-3.9365	0.078328	0.078282	0.92557	1232	0	-3.9365
PRAME	3	0.99076	0.99087	0.999576	20453	0	-4.546	0.078328	0.078282	0.92557	1242	0	-4.546
SNRPF	3	0.99366	0.99378	0.999576	20520	0	-2.6705	0.078328	0.078282	0.92557	1087	0	-2.6705
hsa-mir-1269b	3	0.99483	0.99494	0.999576	20554	0	-3.1779	0.078328	0.078282	0.92557	1143	0	-3.1779
POP5	3	0.99531	0.99541	0.999576	20562	0	-3.9365	0.078328	0.078282	0.92557	1273	0	-3.9365
RPS12	3	0.9958	0.99587	0.999576	20576	0	-2.4521	0.078328	0.078282	0.92557	1065	0	-2.4521
hsa-mir-8060	3	0.99725	0.99727	0.99975	20611	0	-2.1946	0.078328	0.078282	0.92557	1110	0	-2.1946
RBM18	3	0.99874	0.99877	0.999798	20637	0	-2.8601	0.078328	0.078282	0.92557	1165	0	-2.8601
hsa-mir-1273a	1	0.92082	0.92118	0.999576	19023	0	-2.4521	0.079178	0.079254	0.92557	1298	0	-2.4521
OR8U8	2	0.014793	0.027664	0.924982	861	1	-4.8115	0.090898	0.090813	0.92557	1311	0	-4.8115
GAGE12H	2	0.18578	0.29641	0.967574	7047	1	-4.3895	0.090898	0.090813	0.92557	1302	0	-4.3895
FAM72B	2	0.37411	0.4586	0.992799	10997	1	-3.9016	0.090898	0.090813	0.92557	1310	0	-3.9016
NOTCH2NL	2	0.47611	0.52618	0.996046	12944	1	-4.0765	0.090898	0.090813	0.92557	1315	0	-4.0765
SLC39A8	2	0.65888	0.66561	0.999576	15155	1	-3.8735	0.090898	0.090813	0.92557	1312	0	-3.8735
KRTAP4-8	2	0.67856	0.68291	0.999576	15391	1	-3.8479	0.090898	0.090813	0.92557	1306	0	-3.8479
ECT2	2	0.70473	0.70635	0.999576	15676	1	-3.8123	0.090898	0.090813	0.92557	1316	0	-3.8123
OR5M1	2	0.71098	0.71216	0.999576	15748	1	-3.8031	0.090898	0.090813	0.92557	1303	0	-3.8031
GOLGA8A	2	0.86263	0.86265	0.999576	17800	0	-3.5112	0.090898	0.090813	0.92557	1300	0	-3.5112
hsa-mir-3180-5	2	0.86744	0.86747	0.999576	17886	0	-3.4972	0.090898	0.090813	0.92557	1301	0	-3.4972
TRIM39-RPP21	2	0.86744	0.86747	0.999576	17885	0	-3.4972	0.090898	0.090813	0.92557	1314	0	-3.4972
KRT6C	2	0.91097	0.91095	0.999576	18789	0	-3.3402	0.090898	0.090813	0.92557	1308	0	-3.3402
SNRPC	2	0.95849	0.95865	0.999576	19751	0	-3.0128	0.090898	0.090813	0.92557	1307	0	-3.0128
MRPL4	2	0.97595	0.97609	0.999576	20117	0	-2.749	0.090898	0.090813	0.92557	1305	0	-2.749
KRTDAP	2	0.99043	0.99044	0.999576	20446	0	-1.9666	0.090898	0.090813	0.92557	1313	0	-1.9666
HNF1B	2	0.99103	0.99103	0.999576	20463	0	-2.1699	0.090898	0.090813	0.92557	1309	0	-2.1699
hsa-mir-4509-2	2	0.99508	0.99506	0.999576	20558	0	-1.8371	0.090898	0.090813	0.92557	1299	0	-1.8371
CCDC74A	2	0.99783	0.99781	0.99975	20623	0	-1.4797	0.090898	0.090813	0.92557	1304	0	-1.4797
KCNJ18	1	0.90866	0.909	0.999576	18708	0	-2.3151	0.091341	0.091361	0.92557	1317	0	-2.3151
SPICE1	1	0.89851	0.89893	0.999576	18517	0	-3.0277	0.10149	0.10151	0.92557	1318	0	-3.0277
FASTKD5	4	0.0014797	0.0053494	0.83634	109	2	-5.9628	0.10305	0.1028	0.92557	2276	0	-5.9628
AKAP4	4	0.0014855	0.0053681	0.83634	110	2	-6.0061	0.10305	0.1028	0.92557	2021	0	-6.0061
NR4A3	4	0.0028786	0.010227	0.850922	199	2	-5.4628	0.10305	0.1028	0.92557	1487	0	-5.4628
OR5P3	4	0.0034233	0.012111	0.852063	236	2	-5.7828	0.10305	0.1028	0.92557	1345	0	-5.7828
RRAGB	4	0.0052978	0.018385	0.905601	340	2	-6.6089	0.10305	0.1028	0.92557	1733	0	-6.6089
JPH2	4	0.0053285	0.018476	0.905601	342	3	-7.1438	0.10305	0.1028	0.92557	2134	0	-7.1438
ZNF862	4	0.0055227	0.019129	0.905601	360	3	-7.1813	0.10305	0.1028	0.92557	1628	0	-7.1813
ZNF557	4	0.0067486	0.023174	0.910937	431	3	-7.2233	0.10305	0.1028	0.92557	1616	0	-7.2233
C17orf59	4	0.0074874	0.025532	0.91514	467	3	-6.1931	0.10305	0.1028	0.92557	1824	0	-6.1931
TMEM150B	4	0.008289	0.028066	0.929342	510	3	-6.5068	0.10305	0.1028	0.92557	1582	0	-6.5068
C15orf43	4	0.008289	0.028066	0.929342	509	3	-6.8352	0.10305	0.1028	0.92557	1825	0	-6.8352
SCAND3	4	0.0085771	0.028975	0.929342	527	3	-6.4252	0.10305	0.1028	0.92557	1687	0	-6.4252
ZNF69	4	0.0085869	0.029007	0.929342	528	2	-3.2185	0.10305	0.1028	0.92557	1943	0	-3.2185
ZNF485	4	0.0089097	0.030049	0.929342	548	2	-6.1269	0.10305	0.1028	0.92557	1612	0	-6.1269
TRABD	4	0.0094305	0.03172	0.929342	573	2	-6.4199	0.10305	0.1028	0.92557	1557	0	-6.4199
C10orf32	4	0.0095274	0.032029	0.930614	575	2	-5.6489	0.10305	0.1028	0.92557	1798	0	-5.6489
MROH7	4	0.0096714	0.032499	0.930614	587	2	-5.8028	0.10305	0.1028	0.92557	1486	0	-5.8028
ZBTB44	4	0.010036	0.033677	0.930614	614	3	-7.2438	0.10305	0.1028	0.92557	1665	0	-7.2438
MAPRE1	4	0.011327	0.037739	0.933253	663	2	-6.5396	0.10305	0.1028	0.92557	1427	0	-6.5396
FRMPD1	4	0.011954	0.03969	0.937317	691	2	-6.786	0.10305	0.1028	0.92557	2130	0	-6.786
MCOLN1	4	0.013354	0.043955	0.947124	779	3	-7.1544	0.10305	0.1028	0.92557	1431	0	-7.1544
ITIH2	4	0.01361	0.044744	0.948636	784	2	-5.6304	0.10305	0.1028	0.92557	2145	0	-5.6304
IREB2	4	0.014241	0.046701	0.948667	821	1	-5.0446	0.10305	0.1028	0.92557	2144	0	-5.0446
DCAF15	4	0.015051	0.049234	0.948667	868	2	-6.5415	0.10305	0.1028	0.92557	2229	0	-6.5415
ESYT1	4	0.015364	0.050147	0.948667	901	2	-4.4788	0.10305	0.1028	0.92557	2290	0	-4.4788
C9orf3	4	0.016225	0.05277	0.948667	939	3	-7.082	0.10305	0.1028	0.92557	1913	0	-7.082
TSKS	4	0.016729	0.054286	0.948667	973	2	-6.1412	0.10305	0.1028	0.92557	1553	0	-6.1412
FERD3L	4	0.017056	0.055247	0.948667	978	3	-7.0101	0.10305	0.1028	0.92557	2109	0	-7.0101
FAM122B	4	0.017056	0.055247	0.948667	977	3	-6.6361	0.10305	0.1028	0.92557	2259	0	-6.6361
RAD54B	4	0.017118	0.055438	0.948667	986	3	-5.8062	0.10305	0.1028	0.92557	1391	0	-5.8062
PPP3CB	4	0.017656	0.057002	0.948667	1006	3	-6.0955	0.10305	0.1028	0.92557	1411	0	-6.0955
CDK5R2	4	0.018136	0.058377	0.948667	1026	2	-6.305	0.10305	0.1028	0.92557	1874	0	-6.305
RUNDC3B	4	0.019055	0.061053	0.948667	1071	3	-6.3087	0.10305	0.1028	0.92557	1721	0	-6.3087
THBS1	4	0.019362	0.061972	0.948667	1089	3	-6.3644	0.10305	0.1028	0.92557	1672	0	-6.3644
DSC3	4	0.019624	0.062691	0.948667	1107	3	-7.0526	0.10305	0.1028	0.92557	2205	0	-7.0526
GYG1	4	0.020582	0.06546	0.948667	1146	3	-6.5368	0.10305	0.1028	0.92557	2132	0	-6.5368
WFDC13	4	0.021781	0.068881	0.948667	1204	2	-4.3493	0.10305	0.1028	0.92557	1642	0	-4.3493
DYNC1LI2	4	0.022199	0.07008	0.948667	1230	1	-3.7779	0.10305	0.1028	0.92557	2204	0	-3.7779
GAGE1	4	0.022467	0.070827	0.948667	1237	3	-6.2064	0.10305	0.1028	0.92557	2117	0	-6.2064
ARAP1	4	0.023093	0.072575	0.948667	1255	3	-6.7276	0.10305	0.1028	0.92557	1833	0	-6.7276
hsa-mir-4757	4	0.023625	0.074072	0.948667	1296	3	-6.8929	0.10305	0.1028	0.92557	2034	0	-6.8929
hsa-mir-4682	4	0.023625	0.074072	0.948667	1294	3	-6.4082	0.10305	0.1028	0.92557	2046	0	-6.4082
MFAP3L	4	0.023802	0.074582	0.948667	1301	3	-7.1229	0.10305	0.1028	0.92557	1449	0	-7.1229
PPP1R3D	4	0.024529	0.076646	0.948667	1354	3	-6.5209	0.10305	0.1028	0.92557	1424	0	-6.5209
TRPM5	4	0.025465	0.079264	0.948667	1392	2	-5.4794	0.10305	0.1028	0.92557	1554	0	-5.4794
GPC2	4	0.026023	0.080788	0.948704	1437	3	-7.0213	0.10305	0.1028	0.92557	2093	0	-7.0213
SLC7A5	4	0.028134	0.086726	0.948704	1549	3	-6.0062	0.10305	0.1028	0.92557	1780	0	-6.0062
ASMT	4	0.028606	0.088019	0.948704	1575	3	-6.6536	0.10305	0.1028	0.92557	1863	0	-6.6536
BAI2	4	0.029014	0.089148	0.948704	1579	3	-6.5031	0.10305	0.1028	0.92557	1853	0	-6.5031
HMOX2	4	0.029367	0.09014	0.948704	1602	2	-5.8709	0.10305	0.1028	0.92557	2167	0	-5.8709
APLN	4	0.030109	0.092209	0.948704	1630	2	-6.0296	0.10305	0.1028	0.92557	1835	0	-6.0296
ADAM18	4	0.030642	0.093684	0.948704	1663	3	-6.6115	0.10305	0.1028	0.92557	2030	0	-6.6115
RHOC	4	0.032411	0.098503	0.948704	1746	3	-6.3779	0.10305	0.1028	0.92557	1713	0	-6.3779
MATN2	4	0.033809	0.10234	0.948704	1805	3	-6.3726	0.10305	0.1028	0.92557	1426	0	-6.3726
hsa-mir-3689a	4	0.033809	0.10234	0.948704	1804	1	-4.2066	0.10305	0.1028	0.92557	1951	0	-4.2066
MTHFD2L	4	0.03469	0.10469	0.948704	1855	2	-6.4785	0.10305	0.1028	0.92557	1530	0	-6.4785
TNFRSF10A	4	0.034961	0.10545	0.948704	1864	2	-6.1259	0.10305	0.1028	0.92557	1609	0	-6.1259
EPS15L1	4	0.034961	0.10545	0.948704	1862	2	-4.6961	0.10305	0.1028	0.92557	2285	0	-4.6961
NEDD9	4	0.036197	0.10875	0.948704	1895	3	-6.4589	0.10305	0.1028	0.92557	1534	0	-6.4589
SHROOM2	4	0.037923	0.11332	0.948704	1984	3	-6.4967	0.10305	0.1028	0.92557	1703	0	-6.4967
KRTAP10-2	4	0.037923	0.11332	0.948704	1981	3	-6.4023	0.10305	0.1028	0.92557	1797	0	-6.4023
SCGB1A1	4	0.038091	0.11375	0.948704	2017	3	-7.0614	0.10305	0.1028	0.92557	1685	0	-7.0614
AGA	4	0.038091	0.11375	0.948704	2016	2	-5.9818	0.10305	0.1028	0.92557	2017	0	-5.9818
DDR2	4	0.038091	0.11375	0.948704	2014	2	-6.4803	0.10305	0.1028	0.92557	2230	0	-6.4803
PPARGC1B	4	0.038677	0.11531	0.948704	2025	1	-3.6691	0.10305	0.1028	0.92557	1417	0	-3.6691
C20orf141	4	0.039487	0.11744	0.948704	2065	2	-4.4176	0.10305	0.1028	0.92557	1822	0	-4.4176
GNPAT	4	0.039662	0.11791	0.948704	2070	3	-6.3153	0.10305	0.1028	0.92557	2071	0	-6.3153
EDA2R	4	0.039972	0.11876	0.948704	2110	2	-6.0229	0.10305	0.1028	0.92557	2212	0	-6.0229
OR4K2	4	0.041471	0.12268	0.948704	2153	3	-6.3513	0.10305	0.1028	0.92557	1352	0	-6.3513
SSC5D	4	0.043364	0.12764	0.948704	2239	3	-6.5124	0.10305	0.1028	0.92557	1745	0	-6.5124
KRT31	4	0.043364	0.12764	0.948704	2238	3	-7.0388	0.10305	0.1028	0.92557	2156	0	-7.0388
TNC	4	0.043672	0.12845	0.948704	2257	2	-5.2548	0.10305	0.1028	0.92557	1606	0	-5.2548
RTN4RL1	4	0.043672	0.12845	0.948704	2255	2	-6.1385	0.10305	0.1028	0.92557	1727	0	-6.1385
GCNT7	4	0.043672	0.12845	0.948704	2256	3	-6.9703	0.10305	0.1028	0.92557	2075	0	-6.9703
SLC34A2	4	0.045298	0.13263	0.948704	2330	3	-6.3646	0.10305	0.1028	0.92557	1694	0	-6.3646
LRRN1	4	0.046763	0.13633	0.948704	2400	2	-6.2894	0.10305	0.1028	0.92557	1473	0	-6.2894
CBFA2T2	4	0.046763	0.13633	0.948704	2402	2	-5.2389	0.10305	0.1028	0.92557	1906	0	-5.2389
MPI	4	0.048797	0.14147	0.948704	2509	3	-6.3685	0.10305	0.1028	0.92557	1445	0	-6.3685
hsa-mir-4729	4	0.048797	0.14147	0.948704	2508	1	-4.6396	0.10305	0.1028	0.92557	2036	0	-4.6396
RPGR	4	0.049549	0.14341	0.948704	2533	3	-6.8274	0.10305	0.1028	0.92557	1708	0	-6.8274
ZNF580	4	0.050045	0.14463	0.948704	2575	2	-4.7599	0.10305	0.1028	0.92557	1625	0	-4.7599
THY1	4	0.050636	0.14613	0.948704	2590	1	-4.7617	0.10305	0.1028	0.92557	1587	0	-4.7617
OR6K2	4	0.051453	0.14821	0.948704	2617	2	-5.9634	0.10305	0.1028	0.92557	1342	0	-5.9634
PIK3C2B	4	0.051662	0.14872	0.948704	2624	3	-6.3211	0.10305	0.1028	0.92557	1404	0	-6.3211
LOC100129924	4	0.051662	0.14872	0.948704	2626	3	-6.7958	0.10305	0.1028	0.92557	1460	0	-6.7958
FAM43B	4	0.051662	0.14872	0.948704	2625	2	-6.0634	0.10305	0.1028	0.92557	2282	0	-6.0634
C1QTNF5	4	0.052269	0.15025	0.948704	2674	2	-5.698	0.10305	0.1028	0.92557	1815	0	-5.698
C19orf21	4	0.052269	0.15025	0.948704	2673	3	-6.6065	0.10305	0.1028	0.92557	1827	0	-6.6065
TES	4	0.05333	0.1529	0.948704	2717	2	-5.8933	0.10305	0.1028	0.92557	1758	0	-5.8933
ETV4	4	0.05333	0.1529	0.948704	2715	2	-6.3401	0.10305	0.1028	0.92557	2284	0	-6.3401
DUSP23	4	0.053856	0.15422	0.948704	2720	3	-6.8208	0.10305	0.1028	0.92557	2199	0	-6.8208
NPM3	4	0.056342	0.1604	0.948704	2899	1	-3.4393	0.10305	0.1028	0.92557	1489	0	-3.4393
TAS2R19	4	0.056364	0.16045	0.948704	2900	3	-6.8201	0.10305	0.1028	0.92557	1740	0	-6.8201
IFNL4	4	0.056364	0.16045	0.948704	2902	3	-6.8864	0.10305	0.1028	0.92557	2195	0	-6.8864
ZNF414	4	0.059078	0.16693	0.948704	3021	3	-6.864	0.10305	0.1028	0.92557	1617	0	-6.864
HIST1H2AK	4	0.059078	0.16693	0.948704	3022	2	-6.3863	0.10305	0.1028	0.92557	2169	0	-6.3863
AGAP4	4	0.060546	0.17051	0.948704	3071	2	-4.2839	0.10305	0.1028	0.92557	2022	0	-4.2839
TPBGL	4	0.061507	0.17285	0.948704	3147	3	-5.9014	0.10305	0.1028	0.92557	1600	0	-5.9014
CSAG1	4	0.061507	0.17285	0.948704	3144	3	-6.1762	0.10305	0.1028	0.92557	2266	0	-6.1762
CLDN1	4	0.064122	0.17799	0.948704	3263	3	-6.1818	0.10305	0.1028	0.92557	1890	0	-6.1818
DNPH1	4	0.064505	0.17868	0.948704	3266	2	-4.2611	0.10305	0.1028	0.92557	2208	0	-4.2611
LENG9	4	0.064962	0.17945	0.948704	3282	3	-6.8867	0.10305	0.1028	0.92557	1467	0	-6.8867
OR2G6	4	0.066552	0.18211	0.948704	3360	1	-4.9158	0.10305	0.1028	0.92557	1331	0	-4.9158
C17orf78	4	0.066823	0.18254	0.948704	3363	3	-6.779	0.10305	0.1028	0.92557	1829	0	-6.779
DDX23	4	0.067473	0.18364	0.948704	3402	1	-5.3313	0.10305	0.1028	0.92557	2240	0	-5.3313
WNT2B	4	0.069282	0.18666	0.948704	3464	2	-4.5747	0.10305	0.1028	0.92557	1644	0	-4.5747
hsa-mir-4269	4	0.071181	0.18978	0.948704	3534	2	-5.9239	0.10305	0.1028	0.92557	1949	0	-5.9239
VNN2	4	0.071622	0.19051	0.948704	3540	3	-6.7025	0.10305	0.1028	0.92557	1650	0	-6.7025
PRB1	4	0.072587	0.19213	0.948704	3623	1	-4.4804	0.10305	0.1028	0.92557	1416	0	-4.4804
ZNF567	4	0.072744	0.19239	0.948704	3627	3	-6.6669	0.10305	0.1028	0.92557	1614	0	-6.6669
MAPK3	4	0.073942	0.19432	0.948704	3653	2	-5.6867	0.10305	0.1028	0.92557	1432	0	-5.6867
RAPSN	4	0.076062	0.19784	0.948704	3765	3	-6.6542	0.10305	0.1028	0.92557	1378	0	-6.6542
TOMM22	4	0.076516	0.19856	0.948704	3785	2	-5.3447	0.10305	0.1028	0.92557	1595	0	-5.3447
MYNN	4	0.07685	0.1991	0.948704	3799	2	-5.9691	0.10305	0.1028	0.92557	1523	0	-5.9691
DRAXIN	4	0.07685	0.1991	0.948704	3802	2	-4.5554	0.10305	0.1028	0.92557	2209	0	-4.5554
NT5C1A	4	0.079149	0.20295	0.948704	3914	3	-6.8322	0.10305	0.1028	0.92557	1512	0	-6.8322
RAB40C	4	0.07959	0.20369	0.948704	3920	2	-5.9467	0.10305	0.1028	0.92557	1385	0	-5.9467
PYGL	4	0.080843	0.20569	0.948704	3942	3	-6.4092	0.10305	0.1028	0.92557	1386	0	-6.4092
FRG2	4	0.081677	0.2071	0.948704	4006	2	-5.6561	0.10305	0.1028	0.92557	2125	0	-5.6561
MEIS3	4	0.082669	0.20869	0.948704	4028	3	-6.678	0.10305	0.1028	0.92557	1429	0	-6.678
TMPRSS5	4	0.084271	0.21131	0.948704	4077	3	-6.8653	0.10305	0.1028	0.92557	1603	0	-6.8653
FGF22	4	0.084271	0.21131	0.948704	4079	2	-5.854	0.10305	0.1028	0.92557	2113	0	-5.854
PITPNB	4	0.08559	0.21345	0.954277	4164	3	-6.2283	0.10305	0.1028	0.92557	1401	0	-6.2283
KBTBD13	4	0.086161	0.21436	0.954547	4169	3	-6.2042	0.10305	0.1028	0.92557	2139	0	-6.2042
OR2H1	4	0.086905	0.21556	0.954547	4219	2	-6.1914	0.10305	0.1028	0.92557	1330	0	-6.1914
OTOP2	4	0.086905	0.21556	0.954547	4220	2	-5.9523	0.10305	0.1028	0.92557	1357	0	-5.9523
RUNDC1	4	0.089676	0.22005	0.957147	4329	3	-6.2393	0.10305	0.1028	0.92557	1722	0	-6.2393
hsa-mir-4804	4	0.089676	0.22005	0.957147	4332	3	-6.081	0.10305	0.1028	0.92557	2040	0	-6.081
HIPK1	4	0.089676	0.22005	0.957147	4326	3	-6.1701	0.10305	0.1028	0.92557	2179	0	-6.1701
RAMP3	4	0.089781	0.2202	0.957147	4338	2	-4.6635	0.10305	0.1028	0.92557	1389	0	-4.6635
GPR25	4	0.089837	0.22029	0.957147	4341	2	-6.096	0.10305	0.1028	0.92557	2091	0	-6.096
RPS27A	4	0.091419	0.22287	0.958685	4360	2	-4.9106	0.10305	0.1028	0.92557	1734	0	-4.9106
RNF207	4	0.092535	0.22468	0.958685	4474	2	-6.2347	0.10305	0.1028	0.92557	1704	0	-6.2347
SOX21	4	0.093027	0.22548	0.958685	4477	1	-5.6494	0.10305	0.1028	0.92557	1770	0	-5.6494
CLASP2	4	0.093027	0.22548	0.958685	4475	1	-4.1187	0.10305	0.1028	0.92557	1893	0	-4.1187
NCBP1	4	0.094689	0.2281	0.95939	4505	1	-4.7036	0.10305	0.1028	0.92557	1544	0	-4.7036
IGF2BP3	4	0.094689	0.2281	0.95939	4504	3	-6.5875	0.10305	0.1028	0.92557	2183	0	-6.5875
LIG3	4	0.095274	0.22901	0.95939	4578	2	-5.4824	0.10305	0.1028	0.92557	1463	0	-5.4824
PADI3	4	0.096714	0.23128	0.95939	4608	2	-6.0624	0.10305	0.1028	0.92557	1346	0	-6.0624
MLPH	4	0.096714	0.23128	0.95939	4607	2	-5.7488	0.10305	0.1028	0.92557	1442	0	-5.7488
HEBP1	4	0.096714	0.23128	0.95939	4610	1	-4.7616	0.10305	0.1028	0.92557	2174	0	-4.7616
RABAC1	4	0.096844	0.23148	0.95939	4612	3	-6.0351	0.10305	0.1028	0.92557	1390	0	-6.0351
FGF18	4	0.098099	0.23344	0.95939	4638	2	-6.0239	0.10305	0.1028	0.92557	2107	0	-6.0239
PRDM4	4	0.10033	0.23691	0.95939	4750	2	-6.2622	0.10305	0.1028	0.92557	1413	0	-6.2622
PSEN2	4	0.10059	0.23733	0.95939	4759	3	-6.6736	0.10305	0.1028	0.92557	1373	0	-6.6736
APBB3	4	0.10121	0.23833	0.95939	4784	2	-6.5388	0.10305	0.1028	0.92557	1845	0	-6.5388
OR2A5	4	0.1019	0.23936	0.95939	4798	1	-3.905	0.10305	0.1028	0.92557	1972	0	-3.905
C2orf27A	4	0.10369	0.24217	0.95939	4863	2	-3.4134	0.10305	0.1028	0.92557	1998	0	-3.4134
C16orf52	4	0.10478	0.24388	0.95939	4909	3	-6.738	0.10305	0.1028	0.92557	1826	0	-6.738
IRF7	4	0.10573	0.24537	0.95939	4936	2	-5.8529	0.10305	0.1028	0.92557	2141	0	-5.8529
TTC21A	4	0.1092	0.25078	0.962738	5064	3	-6.6181	0.10305	0.1028	0.92557	1552	0	-6.6181
C10orf53	4	0.1092	0.25078	0.962738	5065	3	-6.648	0.10305	0.1028	0.92557	1799	0	-6.648
AHRR	4	0.10966	0.25151	0.962738	5068	1	-3.8235	0.10305	0.1028	0.92557	2023	0	-3.8235
HEPACAM	4	0.11207	0.25535	0.962738	5192	2	-6.0896	0.10305	0.1028	0.92557	2180	0	-6.0896
ZNF559	4	0.11375	0.25791	0.964567	5204	2	-6.3058	0.10305	0.1028	0.92557	1615	0	-6.3058
RIC8B	4	0.11375	0.25791	0.964567	5200	2	-5.9566	0.10305	0.1028	0.92557	1715	0	-5.9566
hsa-mir-6089-1	4	0.11375	0.25791	0.964567	5201	2	-6.2482	0.10305	0.1028	0.92557	2056	0	-6.2482
HOXB5	4	0.11375	0.25791	0.964567	5203	2	-5.314	0.10305	0.1028	0.92557	2170	0	-5.314
CXCL11	4	0.11375	0.25791	0.964567	5205	2	-5.4826	0.10305	0.1028	0.92557	2224	0	-5.4826
PRAM1	4	0.11379	0.25799	0.964567	5210	3	-6.5604	0.10305	0.1028	0.92557	1409	0	-6.5604
hsa-mir-6805	4	0.11379	0.25799	0.964567	5208	3	-6.506	0.10305	0.1028	0.92557	2008	0	-6.506
BYSL	4	0.11404	0.25837	0.964567	5214	1	-2.6112	0.10305	0.1028	0.92557	1800	0	-2.6112
SCGB3A1	4	0.11827	0.26485	0.964567	5396	2	-6.0196	0.10305	0.1028	0.92557	1680	0	-6.0196
TRABD2A	4	0.12026	0.26794	0.964831	5461	2	-4.416	0.10305	0.1028	0.92557	1556	0	-4.416
ZNF257	4	0.12246	0.27133	0.965944	5536	2	-5.2657	0.10305	0.1028	0.92557	1621	0	-5.2657
UGT3A1	4	0.12359	0.27306	0.96683	5551	3	-6.578	0.10305	0.1028	0.92557	1564	0	-6.578
STIM1	4	0.12359	0.27306	0.96683	5553	3	-6.4916	0.10305	0.1028	0.92557	1743	0	-6.4916
hsa-mir-1269a	4	0.12359	0.27306	0.96683	5550	3	-6.7401	0.10305	0.1028	0.92557	1934	0	-6.7401
LRP5	4	0.1241	0.27381	0.96705	5622	2	-6.3184	0.10305	0.1028	0.92557	1482	0	-6.3184
PXMP4	4	0.12488	0.27503	0.96705	5627	3	-6.1718	0.10305	0.1028	0.92557	1365	0	-6.1718
ZNF865	4	0.12871	0.28084	0.96705	5736	3	-6.2009	0.10305	0.1028	0.92557	1627	0	-6.2009
IER2	4	0.12871	0.28084	0.96705	5727	3	-6.5517	0.10305	0.1028	0.92557	2191	0	-6.5517
PODNL1	4	0.12926	0.28168	0.96705	5776	2	-5.4123	0.10305	0.1028	0.92557	1399	0	-5.4123
ALDH1A3	4	0.12926	0.28168	0.96705	5774	2	-5.7979	0.10305	0.1028	0.92557	1842	0	-5.7979
ONECUT2	4	0.13131	0.2848	0.96705	5797	2	-5.9876	0.10305	0.1028	0.92557	1502	0	-5.9876
JAKMIP1	4	0.13205	0.28588	0.96705	5821	2	-6.0558	0.10305	0.1028	0.92557	2136	0	-6.0558
IFI44	4	0.13205	0.28588	0.96705	5822	2	-5.0239	0.10305	0.1028	0.92557	2192	0	-5.0239
EPHB2	4	0.13205	0.28588	0.96705	5820	2	-5.9195	0.10305	0.1028	0.92557	2254	0	-5.9195
C4orf27	4	0.13366	0.28832	0.96705	5850	3	-6.5046	0.10305	0.1028	0.92557	1909	0	-6.5046
SPAG6	4	0.13545	0.29107	0.967114	5888	2	-6.0704	0.10305	0.1028	0.92557	1781	0	-6.0704
IFITM5	4	0.13545	0.29107	0.967114	5889	2	-5.7898	0.10305	0.1028	0.92557	2198	0	-5.7898
PATL2	4	0.13616	0.29213	0.967114	5891	3	-6.6044	0.10305	0.1028	0.92557	1355	0	-6.6044
KLRF1	4	0.13616	0.29213	0.967114	5890	2	-5.9916	0.10305	0.1028	0.92557	2152	0	-5.9916
C1orf192	4	0.13857	0.29583	0.967574	5963	3	-6.5925	0.10305	0.1028	0.92557	1818	0	-6.5925
ZNF486	4	0.14026	0.29836	0.967574	5998	2	-6.2286	0.10305	0.1028	0.92557	1611	0	-6.2286
FITM1	4	0.14026	0.29836	0.967574	5999	3	-6.5725	0.10305	0.1028	0.92557	2102	0	-6.5725
WDR37	4	0.14228	0.30141	0.970781	6063	2	-5.2267	0.10305	0.1028	0.92557	1655	0	-5.2267
HHLA3	4	0.14228	0.30141	0.970781	6059	2	-5.2572	0.10305	0.1028	0.92557	2178	0	-5.2572
MYEF2	4	0.14385	0.30367	0.970781	6076	3	-6.3364	0.10305	0.1028	0.92557	1518	0	-6.3364
CERK	4	0.14385	0.30367	0.970781	6081	3	-6.6745	0.10305	0.1028	0.92557	1865	0	-6.6745
CENPB	4	0.14385	0.30367	0.970781	6077	3	-6.4404	0.10305	0.1028	0.92557	1867	0	-6.4404
ADAR	4	0.14428	0.30433	0.970781	6113	2	-6.2935	0.10305	0.1028	0.92557	2031	0	-6.2935
OR51E2	4	0.14644	0.30749	0.972872	6160	1	-5.687	0.10305	0.1028	0.92557	1339	0	-5.687
FGF2	4	0.14835	0.31037	0.972917	6193	3	-6.5345	0.10305	0.1028	0.92557	2108	0	-6.5345
GBX1	4	0.14916	0.31154	0.972917	6200	1	-4.2418	0.10305	0.1028	0.92557	2076	0	-4.2418
SEC24C	4	0.14932	0.31181	0.972917	6223	3	-6.4751	0.10305	0.1028	0.92557	1678	0	-6.4751
C17orf82	4	0.14932	0.31181	0.972917	6222	3	-6.4254	0.10305	0.1028	0.92557	1830	0	-6.4254
HBP1	4	0.15272	0.31687	0.975427	6301	2	-5.8841	0.10305	0.1028	0.92557	2177	0	-5.8841
CREB3L4	4	0.15272	0.31687	0.975427	6304	2	-5.2056	0.10305	0.1028	0.92557	2261	0	-5.2056
NLRP5	4	0.15406	0.31885	0.975928	6362	1	-4.9708	0.10305	0.1028	0.92557	1495	0	-4.9708
HSPE1	4	0.15406	0.31885	0.975928	6365	1	-4.4001	0.10305	0.1028	0.92557	2194	0	-4.4001
NANOGNB	4	0.15497	0.32025	0.975928	6371	3	-6.4103	0.10305	0.1028	0.92557	1542	0	-6.4103
GPR64	4	0.15716	0.32353	0.975928	6414	2	-5.763	0.10305	0.1028	0.92557	2097	0	-5.763
IGF2	4	0.15716	0.32353	0.975928	6413	1	-5.874	0.10305	0.1028	0.92557	2186	0	-5.874
MAB21L2	4	0.16053	0.32847	0.976208	6491	3	-5.8332	0.10305	0.1028	0.92557	1433	0	-5.8332
MVP	4	0.16055	0.32849	0.976208	6495	2	-5.7961	0.10305	0.1028	0.92557	1519	0	-5.7961
SCARF2	4	0.16055	0.32849	0.976208	6497	2	-5.4727	0.10305	0.1028	0.92557	1686	0	-5.4727
COL11A2	4	0.16213	0.33082	0.978784	6507	2	-6.3367	0.10305	0.1028	0.92557	1888	0	-6.3367
BCAS1	4	0.1635	0.3328	0.979251	6558	2	-5.9781	0.10305	0.1028	0.92557	1831	0	-5.9781
LIMD2	4	0.16671	0.33749	0.97986	6606	3	-6.0249	0.10305	0.1028	0.92557	1457	0	-6.0249
SBK1	4	0.16681	0.33761	0.97986	6615	2	-6.3314	0.10305	0.1028	0.92557	1724	0	-6.3314
GSG1L	4	0.16681	0.33761	0.97986	6614	2	-4.7517	0.10305	0.1028	0.92557	2083	0	-4.7517
APOD	4	0.16921	0.34109	0.980639	6686	2	-4.9739	0.10305	0.1028	0.92557	1832	0	-4.9739
hsa-mir-890	4	0.16921	0.34109	0.980639	6688	2	-5.9109	0.10305	0.1028	0.92557	2005	0	-5.9109
DHRS4	4	0.17137	0.34426	0.980639	6695	2	-5.3887	0.10305	0.1028	0.92557	2253	0	-5.3887
CPQ	4	0.17137	0.34426	0.980639	6696	3	-6.5085	0.10305	0.1028	0.92557	2277	0	-6.5085
SLC22A18AS	4	0.17185	0.34494	0.980639	6718	1	-4.1012	0.10305	0.1028	0.92557	1690	0	-4.1012
SLC36A2	4	0.17185	0.34494	0.980639	6713	3	-6.031	0.10305	0.1028	0.92557	1776	0	-6.031
ANKK1	4	0.17185	0.34494	0.980639	6716	2	-5.5522	0.10305	0.1028	0.92557	1841	0	-5.5522
FMO3	4	0.17295	0.34654	0.980639	6763	3	-5.786	0.10305	0.1028	0.92557	2106	0	-5.786
EEF1A1	4	0.17295	0.34654	0.980639	6765	3	-6.6196	0.10305	0.1028	0.92557	2221	0	-6.6196
CYTL1	4	0.17295	0.34654	0.980639	6761	3	-6.3793	0.10305	0.1028	0.92557	2238	0	-6.3793
DMPK	4	0.17295	0.34654	0.980639	6758	3	-6.4158	0.10305	0.1028	0.92557	2242	0	-6.4158
NPRL3	4	0.17485	0.34926	0.980639	6799	3	-6.4622	0.10305	0.1028	0.92557	1488	0	-6.4622
SPATA18	4	0.17485	0.34926	0.980639	6806	2	-4.4611	0.10305	0.1028	0.92557	1791	0	-4.4611
hsa-mir-4443	4	0.17485	0.34926	0.980639	6805	2	-4.5775	0.10305	0.1028	0.92557	1954	0	-4.5775
FLOT2	4	0.17485	0.34926	0.980639	6800	2	-5.7568	0.10305	0.1028	0.92557	2105	0	-5.7568
C1S	4	0.17605	0.35099	0.980639	6817	3	-6.6087	0.10305	0.1028	0.92557	1821	0	-6.6087
hsa-mir-4656	4	0.17605	0.35099	0.980639	6812	2	-4.5007	0.10305	0.1028	0.92557	2048	0	-4.5007
FOXD4L2	4	0.17605	0.35099	0.980639	6816	2	-5.5065	0.10305	0.1028	0.92557	2104	0	-5.5065
KRCC1	4	0.17605	0.35099	0.980639	6809	3	-5.4284	0.10305	0.1028	0.92557	2151	0	-5.4284
NCK1	4	0.17815	0.35399	0.98162	6885	2	-6.1418	0.10305	0.1028	0.92557	1547	0	-6.1418
DHRSX	4	0.17815	0.35399	0.98162	6884	2	-3.4354	0.10305	0.1028	0.92557	1966	0	-3.4354
NRXN1	4	0.17885	0.35497	0.98162	6896	3	-6.4823	0.10305	0.1028	0.92557	1492	0	-6.4823
hsa-mir-2392	4	0.17885	0.35497	0.98162	6891	3	-6.3712	0.10305	0.1028	0.92557	1959	0	-6.3712
ISM2	4	0.17885	0.35497	0.98162	6897	3	-6.3483	0.10305	0.1028	0.92557	2142	0	-6.3483
CXorf65	4	0.17885	0.35497	0.98162	6890	3	-5.9535	0.10305	0.1028	0.92557	2236	0	-5.9535
EPOR	4	0.17885	0.35497	0.98162	6893	3	-6.356	0.10305	0.1028	0.92557	2288	0	-6.356
PARL	4	0.1812	0.35835	0.98162	6934	3	-6.4786	0.10305	0.1028	0.92557	1356	0	-6.4786
TRIQK	4	0.1812	0.35835	0.98162	6941	2	-5.9797	0.10305	0.1028	0.92557	1550	0	-5.9797
hsa-mir-4298	4	0.18168	0.35904	0.98162	6947	1	-5.4629	0.10305	0.1028	0.92557	1950	0	-5.4629
KRT8	4	0.18168	0.35904	0.98162	6948	2	-4.8503	0.10305	0.1028	0.92557	2154	0	-4.8503
PROCR	4	0.1846	0.36318	0.98162	7032	3	-5.871	0.10305	0.1028	0.92557	1370	0	-5.871
DACT3	4	0.1846	0.36318	0.98162	7034	2	-4.9036	0.10305	0.1028	0.92557	2237	0	-4.9036
ZBED2	4	0.18492	0.36365	0.98162	7037	3	-5.874	0.10305	0.1028	0.92557	1667	0	-5.874
GALNT11	4	0.18492	0.36365	0.98162	7036	3	-6.4741	0.10305	0.1028	0.92557	2122	0	-6.4741
KMT2D	4	0.18492	0.36365	0.98162	7045	3	-6.0236	0.10305	0.1028	0.92557	2153	0	-6.0236
TMEM52	4	0.18636	0.36572	0.982801	7052	2	-6.0481	0.10305	0.1028	0.92557	1605	0	-6.0481
C14orf132	4	0.18636	0.36572	0.982801	7056	3	-6.4534	0.10305	0.1028	0.92557	1805	0	-6.4534
FUS	4	0.18636	0.36572	0.982801	7050	2	-5.1047	0.10305	0.1028	0.92557	2128	0	-5.1047
hsa-mir-376b	4	0.19044	0.37152	0.982901	7138	2	-4.6794	0.10305	0.1028	0.92557	1952	0	-4.6794
IVL	4	0.19044	0.37152	0.982901	7148	3	-6.4063	0.10305	0.1028	0.92557	2135	0	-6.4063
ZNF534	4	0.19142	0.37293	0.982901	7183	3	-6.4194	0.10305	0.1028	0.92557	1613	0	-6.4194
VPS41	4	0.19167	0.37329	0.982901	7186	2	-5.9081	0.10305	0.1028	0.92557	1649	0	-5.9081
PDXP	4	0.1938	0.37619	0.98379	7236	1	-4.9475	0.10305	0.1028	0.92557	1329	0	-4.9475
GMNC	4	0.1938	0.37619	0.98379	7235	2	-5.6413	0.10305	0.1028	0.92557	2073	0	-5.6413
ALKBH3	4	0.19715	0.3809	0.98379	7281	2	-4.423	0.10305	0.1028	0.92557	1843	0	-4.423
GABRA2	4	0.19715	0.3809	0.98379	7278	2	-5.0686	0.10305	0.1028	0.92557	2129	0	-5.0686
TGM4	4	0.19987	0.38479	0.985743	7363	1	-5.8071	0.10305	0.1028	0.92557	1757	0	-5.8071
hsa-mir-7854	4	0.19987	0.38479	0.985743	7368	2	-6.0608	0.10305	0.1028	0.92557	2002	0	-6.0608
hsa-mir-4651	4	0.19987	0.38479	0.985743	7367	1	-3.0277	0.10305	0.1028	0.92557	2047	0	-3.0277
hsa-mir-5688	4	0.19987	0.38479	0.985743	7365	2	-5.6891	0.10305	0.1028	0.92557	2062	0	-5.6891
GPX7	4	0.19987	0.38479	0.985743	7360	2	-4.9455	0.10305	0.1028	0.92557	2095	0	-4.9455
TOM1L2	4	0.20333	0.38961	0.988157	7457	2	-5.4855	0.10305	0.1028	0.92557	1596	0	-5.4855
OR10A2	4	0.20496	0.3919	0.988157	7492	3	-5.9152	0.10305	0.1028	0.92557	1508	0	-5.9152
TRIML1	4	0.20496	0.3919	0.988157	7491	3	-6.1225	0.10305	0.1028	0.92557	1560	0	-6.1225
WDFY3	4	0.20496	0.3919	0.988157	7499	3	-6.2916	0.10305	0.1028	0.92557	1652	0	-6.2916
SBSPON	4	0.20496	0.3919	0.988157	7494	3	-5.8762	0.10305	0.1028	0.92557	1681	0	-5.8762
RIOK3	4	0.20496	0.3919	0.988157	7496	3	-6.3152	0.10305	0.1028	0.92557	1718	0	-6.3152
DALRD3	4	0.20496	0.3919	0.988157	7493	3	-6.3305	0.10305	0.1028	0.92557	2233	0	-6.3305
LIMS1	4	0.20709	0.3949	0.988157	7511	2	-5.6623	0.10305	0.1028	0.92557	1456	0	-5.6623
ZYG11B	4	0.20709	0.3949	0.988157	7510	2	-5.4894	0.10305	0.1028	0.92557	1630	0	-5.4894
TRIP10	4	0.20861	0.39707	0.9907	7559	2	-4.6403	0.10305	0.1028	0.92557	1555	0	-4.6403
PRY	4	0.21088	0.4002	0.9907	7600	1	-4.9172	0.10305	0.1028	0.92557	1372	0	-4.9172
hsa-mir-4734	4	0.21088	0.4002	0.9907	7603	2	-3.865	0.10305	0.1028	0.92557	2033	0	-3.865
IL11	4	0.21088	0.4002	0.9907	7604	3	-6.0689	0.10305	0.1028	0.92557	2184	0	-6.0689
SHH	4	0.21203	0.40177	0.991309	7648	3	-6.2503	0.10305	0.1028	0.92557	1700	0	-6.2503
SPATA31A4	4	0.21275	0.40278	0.991309	7653	1	-5.1825	0.10305	0.1028	0.92557	1796	0	-5.1825
CKAP5	4	0.21448	0.40518	0.991309	7693	2	-5.927	0.10305	0.1028	0.92557	1881	0	-5.927
PLA2G1B	4	0.21473	0.40554	0.991309	7703	1	-4.0289	0.10305	0.1028	0.92557	1408	0	-4.0289
NDP	4	0.21473	0.40554	0.991309	7702	2	-5.7551	0.10305	0.1028	0.92557	1540	0	-5.7551
MED12	4	0.21867	0.41095	0.992799	7778	2	-6.1914	0.10305	0.1028	0.92557	1430	0	-6.1914
LSM6	4	0.21867	0.41095	0.992799	7777	1	-3.4359	0.10305	0.1028	0.92557	1979	0	-3.4359
MSI1	4	0.21932	0.41178	0.992799	7785	3	-5.935	0.10305	0.1028	0.92557	1532	0	-5.935
hsa-mir-4664	4	0.21932	0.41178	0.992799	7784	3	-5.8179	0.10305	0.1028	0.92557	2045	0	-5.8179
NASP	4	0.22048	0.41331	0.992799	7855	2	-6.0657	0.10305	0.1028	0.92557	1541	0	-6.0657
C1orf111	4	0.22048	0.41331	0.992799	7851	3	-6.505	0.10305	0.1028	0.92557	1817	0	-6.505
ADPGK	4	0.22048	0.41331	0.992799	7854	2	-6.1996	0.10305	0.1028	0.92557	2018	0	-6.1996
LSM1	4	0.22227	0.41576	0.992799	7888	2	-5.583	0.10305	0.1028	0.92557	1477	0	-5.583
SOX10	4	0.22227	0.41576	0.992799	7887	2	-5.0494	0.10305	0.1028	0.92557	1772	0	-5.0494
FAM26E	4	0.22595	0.42074	0.992799	7971	1	-4.6701	0.10305	0.1028	0.92557	2283	0	-4.6701
BDKRB1	4	0.22641	0.42134	0.992799	7975	2	-5.1069	0.10305	0.1028	0.92557	1806	0	-5.1069
COPB1	4	0.22641	0.42134	0.992799	7973	2	-6.1226	0.10305	0.1028	0.92557	1887	0	-6.1226
HIST1H2AA	4	0.22696	0.4221	0.992799	7983	3	-5.2624	0.10305	0.1028	0.92557	2168	0	-5.2624
TPD52L3	4	0.2296	0.42564	0.992799	8021	2	-5.9673	0.10305	0.1028	0.92557	1599	0	-5.9673
LAMB2	4	0.23244	0.42949	0.992799	8099	2	-5.4389	0.10305	0.1028	0.92557	1471	0	-5.4389
UBE3C	4	0.23244	0.42949	0.992799	8101	3	-5.9468	0.10305	0.1028	0.92557	1565	0	-5.9468
ACER3	4	0.23244	0.42949	0.992799	8098	2	-5.822	0.10305	0.1028	0.92557	2027	0	-5.822
NUDT6	4	0.23349	0.43093	0.992799	8135	2	-6.1121	0.10305	0.1028	0.92557	1513	0	-6.1121
ZNF25	4	0.23472	0.43261	0.992799	8146	3	-5.8143	0.10305	0.1028	0.92557	1618	0	-5.8143
CCRN4L	4	0.23472	0.43261	0.992799	8145	3	-6.4397	0.10305	0.1028	0.92557	1918	0	-6.4397
HPS4	4	0.23472	0.43261	0.992799	8149	3	-5.9293	0.10305	0.1028	0.92557	2171	0	-5.9293
PDLIM2	4	0.23773	0.43662	0.992799	8249	2	-6.1706	0.10305	0.1028	0.92557	1350	0	-6.1706
THAP10	4	0.23773	0.43662	0.992799	8242	2	-6.004	0.10305	0.1028	0.92557	1756	0	-6.004
hsa-mir-2681	4	0.23773	0.43662	0.992799	8248	1	-4.3854	0.10305	0.1028	0.92557	1960	0	-4.3854
TREM2	4	0.23863	0.43784	0.992799	8256	2	-6.3618	0.10305	0.1028	0.92557	1562	0	-6.3618
CYP2J2	4	0.23863	0.43784	0.992799	8252	3	-6.4419	0.10305	0.1028	0.92557	2234	0	-6.4419
EXOSC4	4	0.23863	0.43784	0.992799	8258	2	-5.4452	0.10305	0.1028	0.92557	2265	0	-5.4452
SUV39H1	4	0.24197	0.44229	0.992799	8287	2	-5.3273	0.10305	0.1028	0.92557	1736	0	-5.3273
TESK1	4	0.24197	0.44229	0.992799	8286	2	-5.2505	0.10305	0.1028	0.92557	1753	0	-5.2505
ART4	4	0.24197	0.44229	0.992799	8289	2	-6.117	0.10305	0.1028	0.92557	1860	0	-6.117
ADA	4	0.24197	0.44229	0.992799	8291	2	-5.1069	0.10305	0.1028	0.92557	2025	0	-5.1069
KLHL36	4	0.24197	0.44229	0.992799	8284	2	-4.5294	0.10305	0.1028	0.92557	2165	0	-4.5294
CPO	4	0.24197	0.44229	0.992799	8285	1	-5.4247	0.10305	0.1028	0.92557	2272	0	-5.4247
OLFM1	4	0.24244	0.44291	0.992799	8304	3	-5.8122	0.10305	0.1028	0.92557	1504	0	-5.8122
CELA3A	4	0.24244	0.44291	0.992799	8300	3	-6.2792	0.10305	0.1028	0.92557	1878	0	-6.2792
CDHR2	4	0.24244	0.44291	0.992799	8298	3	-6.1809	0.10305	0.1028	0.92557	1898	0	-6.1809
hsa-mir-1260a	4	0.24244	0.44291	0.992799	8299	3	-6.3381	0.10305	0.1028	0.92557	1945	0	-6.3381
JDP2	4	0.24244	0.44291	0.992799	8302	3	-5.7091	0.10305	0.1028	0.92557	2133	0	-5.7091
MAP1LC3B	4	0.24482	0.44611	0.992799	8387	2	-5.6916	0.10305	0.1028	0.92557	1438	0	-5.6916
PXDC1	4	0.24628	0.4481	0.992799	8398	2	-5.4055	0.10305	0.1028	0.92557	1364	0	-5.4055
FAM170A	4	0.24628	0.4481	0.992799	8400	1	-4.6488	0.10305	0.1028	0.92557	2278	0	-4.6488
LMBR1L	4	0.25034	0.45355	0.992799	8487	2	-6.2419	0.10305	0.1028	0.92557	1462	0	-6.2419
SEPHS1	4	0.25034	0.45355	0.992799	8485	2	-5.7487	0.10305	0.1028	0.92557	1688	0	-5.7487
NET1	4	0.25039	0.45361	0.992799	8500	3	-5.6742	0.10305	0.1028	0.92557	1539	0	-5.6742
SMAD3	4	0.25039	0.45361	0.992799	8493	3	-6.1805	0.10305	0.1028	0.92557	1773	0	-6.1805
SDHD	4	0.25152	0.45511	0.992799	8508	2	-5.0497	0.10305	0.1028	0.92557	1679	0	-5.0497
DPYSL5	4	0.25152	0.45511	0.992799	8511	2	-6.1142	0.10305	0.1028	0.92557	2210	0	-6.1142
PRDX6	4	0.25432	0.45882	0.992799	8540	2	-5.1652	0.10305	0.1028	0.92557	1392	0	-5.1652
LEP	4	0.25432	0.45882	0.992799	8544	1	-4.6759	0.10305	0.1028	0.92557	1470	0	-4.6759
UPK3B	4	0.25432	0.45882	0.992799	8536	1	-4.1232	0.10305	0.1028	0.92557	1567	0	-4.1232
TMEM240	4	0.25432	0.45882	0.992799	8537	3	-6.1261	0.10305	0.1028	0.92557	1583	0	-6.1261
ZNF396	4	0.258	0.46369	0.995451	8649	2	-5.7759	0.10305	0.1028	0.92557	1622	0	-5.7759
hsa-mir-513c	4	0.25808	0.4638	0.995451	8653	1	-4.1355	0.10305	0.1028	0.92557	2061	0	-4.1355
CMTM7	4	0.25831	0.46411	0.995451	8654	3	-6.2297	0.10305	0.1028	0.92557	1894	0	-6.2297
CRMP1	4	0.25831	0.46411	0.995451	8660	3	-6.3199	0.10305	0.1028	0.92557	2256	0	-6.3199
2020-09-03	4	0.26183	0.46879	0.995451	8708	1	-5.0636	0.10305	0.1028	0.92557	1699	0	-5.0636
AMPH	4	0.26419	0.47189	0.995451	8778	3	-5.8715	0.10305	0.1028	0.92557	1840	0	-5.8715
FUBP3	4	0.26419	0.47189	0.995451	8781	2	-6.3167	0.10305	0.1028	0.92557	2131	0	-6.3167
TEKT5	4	0.26615	0.47438	0.995451	8819	2	-5.6898	0.10305	0.1028	0.92557	1763	0	-5.6898
MRPL22	4	0.26634	0.47462	0.995451	8820	3	-5.2455	0.10305	0.1028	0.92557	1528	0	-5.2455
CD207	4	0.26634	0.47462	0.995451	8827	3	-5.7778	0.10305	0.1028	0.92557	1916	0	-5.7778
GSG1	4	0.26634	0.47462	0.995451	8826	3	-5.9711	0.10305	0.1028	0.92557	2086	0	-5.9711
TWIST1	4	0.27081	0.48047	0.996046	8923	2	-6.2885	0.10305	0.1028	0.92557	1575	0	-6.2885
ZNF672	4	0.27081	0.48047	0.996046	8925	2	-5.9557	0.10305	0.1028	0.92557	1637	0	-5.9557
EDNRB	4	0.27081	0.48047	0.996046	8926	2	-5.7191	0.10305	0.1028	0.92557	2222	0	-5.7191
DNAJB2	4	0.27081	0.48047	0.996046	8927	2	-5.4649	0.10305	0.1028	0.92557	2245	0	-5.4649
TMEM214	4	0.27092	0.48062	0.996046	8930	2	-5.4911	0.10305	0.1028	0.92557	1584	0	-5.4911
FAM65C	4	0.27092	0.48062	0.996046	8934	1	-3.7548	0.10305	0.1028	0.92557	2281	0	-3.7548
OR9Q1	4	0.27429	0.48496	0.996046	8980	3	-5.7614	0.10305	0.1028	0.92557	1322	0	-5.7614
DMBX1	4	0.27429	0.48496	0.996046	8985	3	-5.6231	0.10305	0.1028	0.92557	2243	0	-5.6231
PHACTR4	4	0.27575	0.48684	0.996046	9003	2	-4.8395	0.10305	0.1028	0.92557	1324	0	-4.8395
ADORA2A	4	0.27804	0.4899	0.996046	9066	2	-6.1733	0.10305	0.1028	0.92557	2028	0	-6.1733
PSMB8	4	0.28031	0.49286	0.996046	9117	2	-5.8802	0.10305	0.1028	0.92557	1360	0	-5.8802
hsa-mir-6773	4	0.28031	0.49286	0.996046	9118	2	-5.5616	0.10305	0.1028	0.92557	2032	0	-5.5616
CD320	4	0.28273	0.496	0.996046	9137	3	-6.1603	0.10305	0.1028	0.92557	1922	0	-6.1603
PLD4	4	0.28461	0.49841	0.996046	9183	1	-5.5512	0.10305	0.1028	0.92557	1405	0	-5.5512
LILRA5	4	0.28461	0.49841	0.996046	9185	2	-5.4764	0.10305	0.1028	0.92557	1458	0	-5.4764
C6orf118	4	0.28461	0.49841	0.996046	9184	1	-2.4217	0.10305	0.1028	0.92557	1994	0	-2.4217
LRRTM2	4	0.2853	0.49928	0.996046	9267	2	-6.2763	0.10305	0.1028	0.92557	1472	0	-6.2763
BFSP1	4	0.2853	0.49928	0.996046	9262	2	-5.5518	0.10305	0.1028	0.92557	1807	0	-5.5518
MRPS31	4	0.28871	0.50359	0.996046	9319	1	-4.344	0.10305	0.1028	0.92557	1526	0	-4.344
hsa-mir-6077-1	4	0.28871	0.50359	0.996046	9315	2	-5.5226	0.10305	0.1028	0.92557	2053	0	-5.5226
ZNF70	4	0.29154	0.50718	0.996046	9333	3	-6.2819	0.10305	0.1028	0.92557	1640	0	-6.2819
RNF141	4	0.29154	0.50718	0.996046	9328	3	-6.3621	0.10305	0.1028	0.92557	1717	0	-6.3621
BMP7	4	0.29154	0.50718	0.996046	9341	3	-5.9318	0.10305	0.1028	0.92557	1813	0	-5.9318
SIRT3	4	0.2924	0.50823	0.996046	9427	2	-5.8758	0.10305	0.1028	0.92557	1701	0	-5.8758
RHOBTB2	4	0.2924	0.50823	0.996046	9430	2	-5.6222	0.10305	0.1028	0.92557	1714	0	-5.6222
SPRR4	4	0.2924	0.50823	0.996046	9433	2	-6.0478	0.10305	0.1028	0.92557	1785	0	-6.0478
KRTAP10-8	4	0.29279	0.50874	0.996046	9435	2	-4.3396	0.10305	0.1028	0.92557	1336	0	-4.3396
ATOH8	4	0.2962	0.51304	0.996046	9443	3	-5.7602	0.10305	0.1028	0.92557	1851	0	-5.7602
EBPL	4	0.29725	0.51437	0.996046	9477	1	-4.7018	0.10305	0.1028	0.92557	2203	0	-4.7018
PPP2R1A	4	0.29947	0.51721	0.996046	9543	2	-4.569	0.10305	0.1028	0.92557	1421	0	-4.569
LRTOMT	4	0.29947	0.51721	0.996046	9544	2	-6.318	0.10305	0.1028	0.92557	1474	0	-6.318
hsa-mir-1285-1	4	0.29947	0.51721	0.996046	9546	2	-4.3852	0.10305	0.1028	0.92557	1935	0	-4.3852
SLC37A4	4	0.30053	0.51854	0.996046	9551	3	-5.5504	0.10305	0.1028	0.92557	1774	0	-5.5504
GTPBP1	4	0.30053	0.51854	0.996046	9566	3	-6.265	0.10305	0.1028	0.92557	2090	0	-6.265
GPR135	4	0.30053	0.51854	0.996046	9559	3	-6.1492	0.10305	0.1028	0.92557	2094	0	-6.1492
IQCC	4	0.30053	0.51854	0.996046	9561	3	-6.1323	0.10305	0.1028	0.92557	2190	0	-6.1323
ZNF208	4	0.30224	0.52059	0.996046	9608	2	-5.0934	0.10305	0.1028	0.92557	1620	0	-5.0934
FIBP	4	0.30224	0.52059	0.996046	9606	2	-5.1344	0.10305	0.1028	0.92557	2101	0	-5.1344
ZNF736	4	0.30662	0.52614	0.996046	9732	2	-6.3117	0.10305	0.1028	0.92557	1638	0	-6.3117
RBFOX1	4	0.307	0.52665	0.996046	9745	1	-4.8374	0.10305	0.1028	0.92557	1376	0	-4.8374
TM7SF2	4	0.307	0.52665	0.996046	9743	2	-5.3723	0.10305	0.1028	0.92557	1592	0	-5.3723
BCL3	4	0.31005	0.53048	0.996046	9757	3	-6.172	0.10305	0.1028	0.92557	1808	0	-6.172
IFITM3	4	0.3115	0.53231	0.996046	9815	1	-3.3035	0.10305	0.1028	0.92557	1975	0	-3.3035
ZCCHC24	4	0.31662	0.53651	0.996046	9927	2	-5.5473	0.10305	0.1028	0.92557	1670	0	-5.5473
CDIP1	4	0.31662	0.53651	0.996046	9926	1	-4.479	0.10305	0.1028	0.92557	1875	0	-4.479
CORO6	4	0.31662	0.53651	0.996046	9925	1	-3.7456	0.10305	0.1028	0.92557	1970	0	-3.7456
RAB19	4	0.31949	0.53854	0.996046	9939	2	-4.6827	0.10305	0.1028	0.92557	1384	0	-4.6827
PRAMEF12	4	0.32158	0.53998	0.996046	10029	1	-5.3758	0.10305	0.1028	0.92557	1410	0	-5.3758
GTF2B	4	0.32158	0.53998	0.996046	10030	1	-4.4885	0.10305	0.1028	0.92557	2084	0	-4.4885
MYO1C	4	0.3218	0.54013	0.996046	10038	2	-5.8105	0.10305	0.1028	0.92557	1522	0	-5.8105
ATG2A	4	0.3218	0.54013	0.996046	10035	2	-6.2219	0.10305	0.1028	0.92557	1861	0	-6.2219
NCOA3	4	0.32673	0.5436	0.996046	10082	2	-6.0137	0.10305	0.1028	0.92557	1546	0	-6.0137
USB1	4	0.32673	0.5436	0.996046	10081	1	-2.5729	0.10305	0.1028	0.92557	1569	0	-2.5729
ARHGAP8	4	0.32673	0.5436	0.996046	10087	2	-5.9943	0.10305	0.1028	0.92557	1836	0	-5.9943
CCDC115	4	0.32673	0.5436	0.996046	10084	1	-5.1935	0.10305	0.1028	0.92557	1926	0	-5.1935
hsa-mir-30d	4	0.32673	0.5436	0.996046	10080	1	-2.7878	0.10305	0.1028	0.92557	1958	0	-2.7878
IRAK1	4	0.32673	0.5436	0.996046	10088	1	-4.2726	0.10305	0.1028	0.92557	2143	0	-4.2726
EPDR1	4	0.32673	0.5436	0.996046	10083	2	-4.6155	0.10305	0.1028	0.92557	2217	0	-4.6155
C14orf169	4	0.33003	0.54601	0.996046	10150	2	-6.0888	0.10305	0.1028	0.92557	1803	0	-6.0888
hsa-mir-615	4	0.33003	0.54601	0.996046	10148	2	-4.6527	0.10305	0.1028	0.92557	2057	0	-4.6527
UBE2V2	4	0.33224	0.54757	0.996046	10200	2	-5.5067	0.10305	0.1028	0.92557	1566	0	-5.5067
hsa-mir-6088	4	0.33224	0.54757	0.996046	10199	1	-2.4326	0.10305	0.1028	0.92557	2051	0	-2.4326
TRAF3IP3	4	0.33704	0.55103	0.996046	10310	2	-4.7562	0.10305	0.1028	0.92557	1559	0	-4.7562
ASIC4	4	0.33704	0.55103	0.996046	10311	2	-5.9703	0.10305	0.1028	0.92557	1858	0	-5.9703
DUSP2	4	0.33704	0.55103	0.996046	10315	2	-4.6058	0.10305	0.1028	0.92557	2200	0	-4.6058
CHRD	4	0.33812	0.55179	0.996046	10328	2	-6.1227	0.10305	0.1028	0.92557	1871	0	-6.1227
CDK16	4	0.33812	0.55179	0.996046	10323	2	-6.0396	0.10305	0.1028	0.92557	1873	0	-6.0396
CBLN2	4	0.33812	0.55179	0.996046	10333	2	-6.0541	0.10305	0.1028	0.92557	1903	0	-6.0541
hsa-mir-302a	4	0.33812	0.55179	0.996046	10334	2	-5.3957	0.10305	0.1028	0.92557	1957	0	-5.3957
TCTN1	4	0.34196	0.55456	0.996046	10371	2	-5.7906	0.10305	0.1028	0.92557	1762	0	-5.7906
TOX4	4	0.34198	0.55457	0.996046	10379	1	-5.4117	0.10305	0.1028	0.92557	1598	0	-5.4117
C14orf142	4	0.34198	0.55457	0.996046	10378	1	-4.5215	0.10305	0.1028	0.92557	1802	0	-4.5215
CDC42BPA	4	0.34198	0.55457	0.996046	10377	1	-4.8028	0.10305	0.1028	0.92557	1921	0	-4.8028
FLNB	4	0.34198	0.55457	0.996046	10382	2	-4.9669	0.10305	0.1028	0.92557	2100	0	-4.9669
C4orf29	4	0.34697	0.55814	0.996046	10508	1	-2.4326	0.10305	0.1028	0.92557	1991	0	-2.4326
FOXD4L5	4	0.34697	0.55814	0.996046	10507	2	-6.008	0.10305	0.1028	0.92557	2115	0	-6.008
PAQR6	4	0.354	0.56318	0.996046	10631	2	-5.8046	0.10305	0.1028	0.92557	1338	0	-5.8046
SGTB	4	0.354	0.56318	0.996046	10633	2	-6.0691	0.10305	0.1028	0.92557	1698	0	-6.0691
GIPR	4	0.354	0.56318	0.996046	10636	2	-6.0963	0.10305	0.1028	0.92557	2066	0	-6.0963
ITSN2	4	0.354	0.56318	0.996046	10630	2	-4.7278	0.10305	0.1028	0.92557	2146	0	-4.7278
ZNF286B	4	0.35794	0.56594	0.996935	10685	1	-4.9158	0.10305	0.1028	0.92557	1624	0	-4.9158
SLC30A1	4	0.35794	0.56594	0.996935	10684	1	-4.8464	0.10305	0.1028	0.92557	1695	0	-4.8464
OSGEPL1	4	0.36199	0.56887	0.996935	10800	2	-5.6045	0.10305	0.1028	0.92557	1320	0	-5.6045
OTOR	4	0.36199	0.56887	0.996935	10802	2	-6.0761	0.10305	0.1028	0.92557	1337	0	-6.0761
PCP4	4	0.36199	0.56887	0.996935	10805	2	-4.7211	0.10305	0.1028	0.92557	1359	0	-4.7211
POM121L2	4	0.36199	0.56887	0.996935	10807	2	-4.88	0.10305	0.1028	0.92557	1397	0	-4.88
ZNF644	4	0.36199	0.56887	0.996935	10808	2	-5.4429	0.10305	0.1028	0.92557	1634	0	-5.4429
ZG16B	4	0.36199	0.56887	0.996935	10794	2	-5.9422	0.10305	0.1028	0.92557	1659	0	-5.9422
TFCP2	4	0.36199	0.56887	0.996935	10801	2	-6.1285	0.10305	0.1028	0.92557	1751	0	-6.1285
hsa-mir-499a	4	0.36199	0.56887	0.996935	10797	2	-4.8281	0.10305	0.1028	0.92557	2038	0	-4.8281
LYST	4	0.36349	0.56995	0.996935	10820	1	-5.1643	0.10305	0.1028	0.92557	1435	0	-5.1643
NPAP1	4	0.36912	0.57402	0.996935	10945	1	-3.7815	0.10305	0.1028	0.92557	1499	0	-3.7815
HES5	4	0.36985	0.57453	0.996935	10951	2	-6.2381	0.10305	0.1028	0.92557	2181	0	-6.2381
RNF34	4	0.37778	0.58018	0.996935	11113	2	-4.1791	0.10305	0.1028	0.92557	1707	0	-4.1791
BBS10	4	0.37778	0.58018	0.996935	11111	2	-5.5504	0.10305	0.1028	0.92557	1854	0	-5.5504
ZNRF3	4	0.37942	0.58136	0.996935	11132	2	-5.5738	0.10305	0.1028	0.92557	1626	0	-5.5738
TMEM57	4	0.38486	0.58524	0.996935	11247	1	-4.1213	0.10305	0.1028	0.92557	1604	0	-4.1213
DEFA5	4	0.38486	0.58524	0.996935	11252	2	-5.6394	0.10305	0.1028	0.92557	2249	0	-5.6394
SLC8A2	4	0.38579	0.58591	0.996935	11266	2	-5.6927	0.10305	0.1028	0.92557	1779	0	-5.6927
TRMT10C	4	0.39057	0.58945	0.996935	11308	1	-4.4804	0.10305	0.1028	0.92557	1548	0	-4.4804
SCLY	4	0.39057	0.58945	0.996935	11304	2	-5.4665	0.10305	0.1028	0.92557	1674	0	-5.4665
PROK2	4	0.39453	0.59231	0.997255	11457	2	-5.2728	0.10305	0.1028	0.92557	1371	0	-5.2728
PPM1A	4	0.39453	0.59231	0.997255	11452	2	-5.8639	0.10305	0.1028	0.92557	1418	0	-5.8639
NODAL	4	0.39453	0.59231	0.997255	11448	2	-5.038	0.10305	0.1028	0.92557	1498	0	-5.038
TYMP	4	0.39453	0.59231	0.997255	11444	2	-6.1844	0.10305	0.1028	0.92557	1576	0	-6.1844
SCIN	4	0.39453	0.59231	0.997255	11458	2	-5.2994	0.10305	0.1028	0.92557	1675	0	-5.2994
B3GNT2	4	0.39453	0.59231	0.997255	11453	2	-5.8813	0.10305	0.1028	0.92557	1850	0	-5.8813
ADORA3	4	0.39453	0.59231	0.997255	11450	2	-6.1616	0.10305	0.1028	0.92557	2029	0	-6.1616
IFT172	4	0.39453	0.59231	0.997255	11456	2	-4.3058	0.10305	0.1028	0.92557	2196	0	-4.3058
EXOC4	4	0.39453	0.59231	0.997255	11446	2	-5.7502	0.10305	0.1028	0.92557	2263	0	-5.7502
LRRC32	4	0.39643	0.59374	0.997255	11467	1	-4.403	0.10305	0.1028	0.92557	1483	0	-4.403
GBX2	4	0.39918	0.5957	0.997255	11513	2	-5.6158	0.10305	0.1028	0.92557	2077	0	-5.6158
MORC2	4	0.40212	0.59789	0.997255	11599	2	-5.4823	0.10305	0.1028	0.92557	1446	0	-5.4823
NEUROG2	4	0.40212	0.59789	0.997255	11603	2	-5.0495	0.10305	0.1028	0.92557	1537	0	-5.0495
CTNND2	4	0.40212	0.59789	0.997255	11606	1	-5.5832	0.10305	0.1028	0.92557	2294	0	-5.5832
PRTG	4	0.40357	0.59889	0.997255	11613	2	-5.3413	0.10305	0.1028	0.92557	1375	0	-5.3413
PPP2R5A	4	0.40357	0.59889	0.997255	11619	2	-6.1309	0.10305	0.1028	0.92557	1422	0	-6.1309
LINS	4	0.40357	0.59889	0.997255	11612	2	-5.6743	0.10305	0.1028	0.92557	1459	0	-5.6743
SPATA7	4	0.40357	0.59889	0.997255	11614	2	-5.3102	0.10305	0.1028	0.92557	1795	0	-5.3102
MIB2	4	0.4083	0.60229	0.998458	11665	1	-3.4416	0.10305	0.1028	0.92557	1448	0	-3.4416
BLK	4	0.4083	0.60229	0.998458	11662	1	-3.6847	0.10305	0.1028	0.92557	1812	0	-3.6847
FREM2	4	0.4083	0.60229	0.998458	11664	1	-4.49	0.10305	0.1028	0.92557	2124	0	-4.49
ANKRD16	4	0.41273	0.60553	0.998458	11784	2	-5.3342	0.10305	0.1028	0.92557	1846	0	-5.3342
B9D2	4	0.41273	0.60553	0.998458	11777	2	-5.147	0.10305	0.1028	0.92557	1856	0	-5.147
FOXE1	4	0.41273	0.60553	0.998458	11781	2	-6.1924	0.10305	0.1028	0.92557	2126	0	-6.1924
CSGALNACT2	4	0.41273	0.60553	0.998458	11782	2	-6.0742	0.10305	0.1028	0.92557	2262	0	-6.0742
GALNT14	4	0.42032	0.61095	0.999576	11910	1	-5.486	0.10305	0.1028	0.92557	2123	0	-5.486
LOXL2	4	0.42217	0.61234	0.999576	11963	2	-5.86	0.10305	0.1028	0.92557	1479	0	-5.86
WDR44	4	0.42217	0.61234	0.999576	11968	2	-6.1286	0.10305	0.1028	0.92557	1654	0	-6.1286
ZIC1	4	0.42217	0.61234	0.999576	11964	2	-5.7847	0.10305	0.1028	0.92557	1658	0	-5.7847
ARHGAP40	4	0.42217	0.61234	0.999576	11962	2	-6.1853	0.10305	0.1028	0.92557	1839	0	-6.1853
GJB3	4	0.42217	0.61234	0.999576	11966	2	-6.0797	0.10305	0.1028	0.92557	2067	0	-6.0797
INVS	4	0.42217	0.61234	0.999576	11965	2	-5.86	0.10305	0.1028	0.92557	2189	0	-5.86
TRMT10B	4	0.42619	0.61531	0.999576	11974	2	-5.8438	0.10305	0.1028	0.92557	1549	0	-5.8438
OR51I2	4	0.43161	0.61921	0.999576	12107	2	-6.0064	0.10305	0.1028	0.92557	1340	0	-6.0064
hsa-mir-1254-1	4	0.43161	0.61921	0.999576	12103	2	-5.0643	0.10305	0.1028	0.92557	1944	0	-5.0643
FAM150B	4	0.43161	0.61921	0.999576	12110	2	-5.8862	0.10305	0.1028	0.92557	2279	0	-5.8862
MND1	4	0.43827	0.62402	0.999576	12259	1	-4.1644	0.10305	0.1028	0.92557	1443	0	-4.1644
ZCCHC14	4	0.43827	0.62402	0.999576	12254	1	-5.0248	0.10305	0.1028	0.92557	1671	0	-5.0248
hsa-mir-500a	4	0.43827	0.62402	0.999576	12256	1	-4.0741	0.10305	0.1028	0.92557	2060	0	-4.0741
TMED9	4	0.44114	0.62612	0.999576	12310	2	-4.1682	0.10305	0.1028	0.92557	1586	0	-4.1682
RPL5	4	0.44114	0.62612	0.999576	12307	2	-5.9415	0.10305	0.1028	0.92557	1728	0	-5.9415
RSPH10B	4	0.44114	0.62612	0.999576	12318	2	-5.4127	0.10305	0.1028	0.92557	1732	0	-5.4127
ZNF133	4	0.44413	0.62827	0.999576	12403	2	-5.4239	0.10305	0.1028	0.92557	1663	0	-5.4239
COL14A1	4	0.44413	0.62827	0.999576	12395	1	-4.1707	0.10305	0.1028	0.92557	1889	0	-4.1707
hsa-mir-132	4	0.44413	0.62827	0.999576	12396	1	-4.971	0.10305	0.1028	0.92557	1932	0	-4.971
RAMP2	4	0.44985	0.63245	0.999576	12451	1	-3.4536	0.10305	0.1028	0.92557	1388	0	-3.4536
TMEM14A	4	0.44985	0.63245	0.999576	12452	1	-3.5516	0.10305	0.1028	0.92557	1579	0	-3.5516
TLL2	4	0.44985	0.63245	0.999576	12453	2	-5.5466	0.10305	0.1028	0.92557	1590	0	-5.5466
MCHR1	4	0.45564	0.63673	0.999576	12568	1	-5.4028	0.10305	0.1028	0.92557	1428	0	-5.4028
TEF	4	0.45887	0.63914	0.999576	12625	2	-5.9266	0.10305	0.1028	0.92557	1764	0	-5.9266
CD19	4	0.4619	0.64138	0.999576	12704	1	-5.8968	0.10305	0.1028	0.92557	1919	0	-5.8968
TBX15	4	0.4619	0.64138	0.999576	12705	2	-4.6522	0.10305	0.1028	0.92557	1984	0	-4.6522
COPE	4	0.4619	0.64138	0.999576	12703	2	-4.5918	0.10305	0.1028	0.92557	2275	0	-4.5918
hsa-mir-1-1	4	0.46776	0.64564	0.999576	12761	2	-4.8487	0.10305	0.1028	0.92557	1946	0	-4.8487
ENTHD1	4	0.46776	0.64564	0.999576	12766	2	-6.1262	0.10305	0.1028	0.92557	2218	0	-6.1262
ZNF516	4	0.46805	0.64586	0.999576	12783	2	-5.9627	0.10305	0.1028	0.92557	1610	0	-5.9627
RPL10A	4	0.46805	0.64586	0.999576	12772	2	-4.9816	0.10305	0.1028	0.92557	1719	0	-4.9816
TBC1D2	4	0.47358	0.64997	0.999576	12902	1	-5.7237	0.10305	0.1028	0.92557	1739	0	-5.7237
ATP5G3	4	0.47358	0.64997	0.999576	12899	1	-4.5745	0.10305	0.1028	0.92557	1852	0	-4.5745
CPXM1	4	0.47358	0.64997	0.999576	12897	1	-4.5336	0.10305	0.1028	0.92557	2269	0	-4.5336
CEACAM21	4	0.47737	0.6528	0.999576	12951	2	-5.4707	0.10305	0.1028	0.92557	1879	0	-5.4707
CKLF-CMTM1	4	0.47737	0.6528	0.999576	12955	2	-3.7681	0.10305	0.1028	0.92557	1892	0	-3.7681
ZNF764	4	0.47737	0.6528	0.999576	12964	2	-4.295	0.10305	0.1028	0.92557	1940	0	-4.295
DCST1	4	0.47737	0.6528	0.999576	12963	2	-5.4144	0.10305	0.1028	0.92557	2227	0	-5.4144
MRPS34	4	0.48588	0.65909	0.999576	13122	1	-3.5202	0.10305	0.1028	0.92557	1529	0	-3.5202
EPHA10	4	0.48588	0.65909	0.999576	13123	1	-5.7479	0.10305	0.1028	0.92557	2216	0	-5.7479
OR10T2	4	0.48676	0.65974	0.999576	13134	2	-5.5162	0.10305	0.1028	0.92557	1507	0	-5.5162
APCDD1L	4	0.48676	0.65974	0.999576	13144	2	-6.04	0.10305	0.1028	0.92557	1834	0	-6.04
EXOSC6	4	0.48676	0.65974	0.999576	13142	2	-5.4901	0.10305	0.1028	0.92557	2268	0	-5.4901
OR10V1	4	0.49204	0.66368	0.999576	13260	1	-5.0739	0.10305	0.1028	0.92557	1506	0	-5.0739
WNT10A	4	0.49204	0.66368	0.999576	13256	1	-5.841	0.10305	0.1028	0.92557	1641	0	-5.841
WDR73	4	0.49204	0.66368	0.999576	13255	2	-4.3818	0.10305	0.1028	0.92557	1653	0	-4.3818
SMIM9	4	0.49204	0.66368	0.999576	13259	2	-5.2575	0.10305	0.1028	0.92557	1768	0	-5.2575
ATF4	4	0.49204	0.66368	0.999576	13251	1	-2.7567	0.10305	0.1028	0.92557	1864	0	-2.7567
PDIK1L	4	0.49581	0.66651	0.999576	13319	2	-4.0648	0.10305	0.1028	0.92557	1351	0	-4.0648
hsa-mir-5695	4	0.49581	0.66651	0.999576	13320	2	-4.2795	0.10305	0.1028	0.92557	2063	0	-4.2795
KIAA1239	4	0.49581	0.66651	0.999576	13317	2	-5.8168	0.10305	0.1028	0.92557	2161	0	-5.8168
NRP2	4	0.49816	0.66827	0.999576	13402	2	-5.3212	0.10305	0.1028	0.92557	1493	0	-5.3212
ZNF134	4	0.49816	0.66827	0.999576	13409	1	-5.1414	0.10305	0.1028	0.92557	1662	0	-5.1414
SIX2	4	0.49816	0.66827	0.999576	13403	1	-4.6779	0.10305	0.1028	0.92557	1696	0	-4.6779
hsa-mir-4466	4	0.49816	0.66827	0.999576	13405	1	-3.5416	0.10305	0.1028	0.92557	2043	0	-3.5416
LYRM7	4	0.50439	0.67288	0.999576	13466	1	-4.5336	0.10305	0.1028	0.92557	1455	0	-4.5336
LNPEP	4	0.50439	0.67288	0.999576	13462	1	-5.8075	0.10305	0.1028	0.92557	1461	0	-5.8075
DNAJB14	4	0.50439	0.67288	0.999576	13464	2	-5.8729	0.10305	0.1028	0.92557	2246	0	-5.8729
NEUROG1	4	0.50563	0.67377	0.999576	13487	2	-5.2453	0.10305	0.1028	0.92557	1538	0	-5.2453
OR6C65	4	0.51109	0.67782	0.999576	13547	1	-2.1629	0.10305	0.1028	0.92557	1341	0	-2.1629
SBSN	4	0.51109	0.67782	0.999576	13546	2	-4.4489	0.10305	0.1028	0.92557	1682	0	-4.4489
SOX15	4	0.51109	0.67782	0.999576	13532	2	-5.3178	0.10305	0.1028	0.92557	1771	0	-5.3178
CTU2	4	0.51109	0.67782	0.999576	13540	1	-5.62	0.10305	0.1028	0.92557	2295	0	-5.62
PMEL	4	0.51532	0.68094	0.999576	13600	2	-4.2963	0.10305	0.1028	0.92557	1394	0	-4.2963
LRRC18	4	0.51532	0.68094	0.999576	13605	2	-6.0163	0.10305	0.1028	0.92557	1485	0	-6.0163
XYLT2	4	0.51532	0.68094	0.999576	13608	2	-6.0759	0.10305	0.1028	0.92557	1645	0	-6.0759
hsa-mir-6774	4	0.51532	0.68094	0.999576	13593	2	-4.9426	0.10305	0.1028	0.92557	2009	0	-4.9426
IFT57	4	0.51532	0.68094	0.999576	13599	2	-5.1756	0.10305	0.1028	0.92557	2185	0	-5.1756
ONECUT1	4	0.51792	0.68293	0.999576	13612	2	-5.4118	0.10305	0.1028	0.92557	1503	0	-5.4118
STAT6	4	0.51792	0.68293	0.999576	13618	1	-5.3977	0.10305	0.1028	0.92557	1744	0	-5.3977
CCL28	4	0.51792	0.68293	0.999576	13613	1	-4.7765	0.10305	0.1028	0.92557	1928	0	-4.7765
hsa-mir-6836	4	0.51792	0.68293	0.999576	13615	1	-4.44	0.10305	0.1028	0.92557	2014	0	-4.44
SIPA1L2	4	0.5199	0.68446	0.999576	13620	2	-5.4751	0.10305	0.1028	0.92557	1702	0	-5.4751
PPP1R13L	4	0.52017	0.68466	0.999576	13621	2	-4.4485	0.10305	0.1028	0.92557	1423	0	-4.4485
PLD6	4	0.52427	0.68778	0.999576	13678	2	-5.6849	0.10305	0.1028	0.92557	1406	0	-5.6849
THEMIS	4	0.52427	0.68778	0.999576	13684	2	-5.8721	0.10305	0.1028	0.92557	1589	0	-5.8721
hsa-mir-1204	4	0.52427	0.68778	0.999576	13674	2	-5.5341	0.10305	0.1028	0.92557	1947	0	-5.5341
ACAD9	4	0.52427	0.68778	0.999576	13680	2	-5.5577	0.10305	0.1028	0.92557	2004	0	-5.5577
HSPA2	4	0.52427	0.68778	0.999576	13676	2	-5.8095	0.10305	0.1028	0.92557	2193	0	-5.8095
EGFL8	4	0.52427	0.68778	0.999576	13682	2	-5.6449	0.10305	0.1028	0.92557	2219	0	-5.6449
MAMDC4	4	0.5247	0.6881	0.999576	13686	1	-4.1553	0.10305	0.1028	0.92557	1439	0	-4.1553
MMRN2	4	0.5247	0.6881	0.999576	13692	1	-5.4777	0.10305	0.1028	0.92557	1440	0	-5.4777
NEIL2	4	0.5247	0.6881	0.999576	13694	2	-5.8768	0.10305	0.1028	0.92557	1533	0	-5.8768
TXNDC17	4	0.5247	0.6881	0.999576	13695	2	-5.9022	0.10305	0.1028	0.92557	1578	0	-5.9022
CCDC87	4	0.5247	0.6881	0.999576	13685	1	-4.2398	0.10305	0.1028	0.92557	1925	0	-4.2398
FARS2	4	0.5247	0.6881	0.999576	13687	1	-4.7314	0.10305	0.1028	0.92557	2273	0	-4.7314
OGFOD3	4	0.53131	0.69298	0.999576	13758	1	-4.6407	0.10305	0.1028	0.92557	1509	0	-4.6407
MYH6	4	0.53131	0.69298	0.999576	13761	1	-4.8436	0.10305	0.1028	0.92557	1524	0	-4.8436
XRCC3	4	0.53131	0.69298	0.999576	13751	1	-5.0232	0.10305	0.1028	0.92557	1646	0	-5.0232
FAM114A2	4	0.53131	0.69298	0.999576	13755	1	-5.4437	0.10305	0.1028	0.92557	2260	0	-5.4437
OR51A2	4	0.5333	0.69442	0.999576	13775	2	-5.2699	0.10305	0.1028	0.92557	1358	0	-5.2699
ZFAND5	4	0.5333	0.69442	0.999576	13780	2	-5.1807	0.10305	0.1028	0.92557	1664	0	-5.1807
TCP11L2	4	0.5333	0.69442	0.999576	13769	2	-5.0288	0.10305	0.1028	0.92557	1759	0	-5.0288
C1GALT1C1	4	0.5333	0.69442	0.999576	13766	2	-5.2927	0.10305	0.1028	0.92557	1828	0	-5.2927
AFAP1	4	0.5333	0.69442	0.999576	13772	2	-5.9216	0.10305	0.1028	0.92557	2016	0	-5.9216
DPPA3	4	0.5333	0.69442	0.999576	13771	2	-5.4897	0.10305	0.1028	0.92557	2211	0	-5.4897
NFIB	4	0.53767	0.69769	0.999576	13822	2	-5.88	0.10305	0.1028	0.92557	1517	0	-5.88
MYH14	4	0.53767	0.69769	0.999576	13821	1	-2.6231	0.10305	0.1028	0.92557	1521	0	-2.6231
RNF167	4	0.54273	0.70152	0.999576	13857	2	-6.1273	0.10305	0.1028	0.92557	1716	0	-6.1273
CHRDL2	4	0.54273	0.70152	0.999576	13856	2	-6.074	0.10305	0.1028	0.92557	1872	0	-6.074
CACNB3	4	0.54273	0.70152	0.999576	13865	2	-6.0849	0.10305	0.1028	0.92557	1912	0	-6.0849
FRAT2	4	0.54273	0.70152	0.999576	13867	2	-5.7423	0.10305	0.1028	0.92557	2127	0	-5.7423
EMG1	4	0.54273	0.70152	0.999576	13871	2	-6.0628	0.10305	0.1028	0.92557	2213	0	-6.0628
DMRTA2	4	0.54273	0.70152	0.999576	13866	2	-5.4575	0.10305	0.1028	0.92557	2241	0	-5.4575
EXOC3L4	4	0.54273	0.70152	0.999576	13869	2	-4.9465	0.10305	0.1028	0.92557	2264	0	-4.9465
FAM89A	4	0.54273	0.70152	0.999576	13859	2	-4.89	0.10305	0.1028	0.92557	2270	0	-4.89
PTCHD4	4	0.544	0.70247	0.999576	13882	1	-4.617	0.10305	0.1028	0.92557	1361	0	-4.617
SPAST	4	0.544	0.70247	0.999576	13883	2	-5.6105	0.10305	0.1028	0.92557	1792	0	-5.6105
CWF19L1	4	0.544	0.70247	0.999576	13877	1	-1.6869	0.10305	0.1028	0.92557	1967	0	-1.6869
REPIN1	4	0.55064	0.70745	0.999576	13942	1	-3.5202	0.10305	0.1028	0.92557	1383	0	-3.5202
NUDT16L1	4	0.55064	0.70745	0.999576	13937	1	-4.8193	0.10305	0.1028	0.92557	1510	0	-4.8193
OSTM1	4	0.55064	0.70745	0.999576	13941	1	-3.2983	0.10305	0.1028	0.92557	1992	0	-3.2983
KCNB1	4	0.55216	0.70861	0.999576	13950	2	-6.0981	0.10305	0.1028	0.92557	2140	0	-6.0981
KIR2DL3	4	0.55216	0.70861	0.999576	13949	2	-5.3492	0.10305	0.1028	0.92557	2164	0	-5.3492
CTSG	4	0.55216	0.70861	0.999576	13948	2	-5.5058	0.10305	0.1028	0.92557	2289	0	-5.5058
C7orf57	4	0.55694	0.71222	0.999576	13993	2	-5.7351	0.10305	0.1028	0.92557	1907	0	-5.7351
THAP3	4	0.55763	0.71276	0.999576	13998	1	-5.0722	0.10305	0.1028	0.92557	1755	0	-5.0722
GABRG1	4	0.55763	0.71276	0.999576	14000	1	-5.4275	0.10305	0.1028	0.92557	2118	0	-5.4275
SYNPO	4	0.56174	0.7159	0.999576	14058	2	-5.839	0.10305	0.1028	0.92557	1738	0	-5.839
hsa-mir-1909	4	0.56174	0.7159	0.999576	14063	2	-5.8826	0.10305	0.1028	0.92557	1937	0	-5.8826
FGFR4	4	0.56174	0.7159	0.999576	14054	2	-3.865	0.10305	0.1028	0.92557	2111	0	-3.865
KRT82	4	0.56174	0.7159	0.999576	14072	2	-5.4213	0.10305	0.1028	0.92557	2155	0	-5.4213
DCSTAMP	4	0.56174	0.7159	0.999576	14055	2	-5.9369	0.10305	0.1028	0.92557	2232	0	-5.9369
P2RY1	4	0.56451	0.71796	0.999576	14084	1	-3.3365	0.10305	0.1028	0.92557	1343	0	-3.3365
ZP4	4	0.56451	0.71796	0.999576	14095	1	-5.0242	0.10305	0.1028	0.92557	1629	0	-5.0242
hsa-mir-498	4	0.56451	0.71796	0.999576	14090	1	-3.9356	0.10305	0.1028	0.92557	2037	0	-3.9356
KLK15	4	0.56451	0.71796	0.999576	14087	1	-4.2528	0.10305	0.1028	0.92557	2163	0	-4.2528
TNFSF12	4	0.57119	0.72304	0.999576	14138	1	-2.5613	0.10305	0.1028	0.92557	1608	0	-2.5613
CNTD2	4	0.57119	0.72304	0.999576	14141	1	-4.6269	0.10305	0.1028	0.92557	1885	0	-4.6269
PCYOX1L	4	0.57133	0.72315	0.999576	14159	2	-5.5824	0.10305	0.1028	0.92557	1349	0	-5.5824
MAFK	4	0.57133	0.72315	0.999576	14147	2	-5.4322	0.10305	0.1028	0.92557	1436	0	-5.4322
LDHD	4	0.57133	0.72315	0.999576	14156	2	-5.4322	0.10305	0.1028	0.92557	1464	0	-5.4322
NSFL1C	4	0.57133	0.72315	0.999576	14157	2	-5.6096	0.10305	0.1028	0.92557	1491	0	-5.6096
OPCML	4	0.57133	0.72315	0.999576	14158	2	-4.7736	0.10305	0.1028	0.92557	1505	0	-4.7736
AHSA1	4	0.57133	0.72315	0.999576	14152	2	-5.7561	0.10305	0.1028	0.92557	2020	0	-5.7561
GRHPR	4	0.57133	0.72315	0.999576	14163	2	-5.6993	0.10305	0.1028	0.92557	2085	0	-5.6993
HBG1	4	0.57759	0.72797	0.999576	14217	1	-5.1585	0.10305	0.1028	0.92557	2176	0	-5.1585
MAP7D3	4	0.58099	0.73063	0.999576	14279	2	-5.5258	0.10305	0.1028	0.92557	1437	0	-5.5258
TMCO6	4	0.58099	0.73063	0.999576	14268	2	-6.0619	0.10305	0.1028	0.92557	1591	0	-6.0619
C6orf226	4	0.58099	0.73063	0.999576	14273	2	-5.9703	0.10305	0.1028	0.92557	1910	0	-5.9703
DPM3	4	0.58099	0.73063	0.999576	14280	2	-3.8723	0.10305	0.1028	0.92557	2206	0	-3.8723
ERCC3	4	0.58099	0.73063	0.999576	14266	2	-5.0156	0.10305	0.1028	0.92557	2286	0	-5.0156
TMEM121	4	0.584	0.73295	0.999576	14285	1	-2.5135	0.10305	0.1028	0.92557	1580	0	-2.5135
SLC36A4	4	0.58726	0.73547	0.999576	14339	1	-5.3765	0.10305	0.1028	0.92557	1775	0	-5.3765
PVRL4	4	0.59088	0.73826	0.999576	14352	2	-4.7656	0.10305	0.1028	0.92557	1367	0	-4.7656
TPRN	4	0.59088	0.73826	0.999576	14345	2	-5.645	0.10305	0.1028	0.92557	1558	0	-5.645
ATP6V1G3	4	0.59088	0.73826	0.999576	14344	2	-5.7825	0.10305	0.1028	0.92557	1849	0	-5.7825
CALR3	4	0.59088	0.73826	0.999576	14342	2	-3.8223	0.10305	0.1028	0.92557	1902	0	-3.8223
OR5M8	4	0.59093	0.73831	0.999576	14361	1	-4.3352	0.10305	0.1028	0.92557	1344	0	-4.3352
XPR1	4	0.59093	0.73831	0.999576	14368	1	-4.2066	0.10305	0.1028	0.92557	1647	0	-4.2066
KMT2E	4	0.59093	0.73831	0.999576	14365	1	-4.8274	0.10305	0.1028	0.92557	2150	0	-4.8274
MICU1	4	0.59773	0.74354	0.999576	14423	1	-3.9178	0.10305	0.1028	0.92557	1454	0	-3.9178
LYPD2	4	0.59773	0.74354	0.999576	14421	1	-5.216	0.10305	0.1028	0.92557	1475	0	-5.216
SLC35F6	4	0.59773	0.74354	0.999576	14416	1	-5.6261	0.10305	0.1028	0.92557	1693	0	-5.6261
SARS2	4	0.59773	0.74354	0.999576	14417	1	-4.8452	0.10305	0.1028	0.92557	1725	0	-4.8452
SLC39A14	4	0.59773	0.74354	0.999576	14415	1	-4.3244	0.10305	0.1028	0.92557	1777	0	-4.3244
CLEC2A	4	0.59773	0.74354	0.999576	14419	1	-3.6419	0.10305	0.1028	0.92557	1891	0	-3.6419
CLPTM1	4	0.59773	0.74354	0.999576	14418	2	-5.4149	0.10305	0.1028	0.92557	1897	0	-5.4149
KRTAP5-5	4	0.60067	0.74588	0.999576	14450	2	-5.6908	0.10305	0.1028	0.92557	1531	0	-5.6908
CA13	4	0.60067	0.74588	0.999576	14455	2	-6	0.10305	0.1028	0.92557	1914	0	-6
PGD	4	0.60458	0.74894	0.999576	14491	1	-4.7748	0.10305	0.1028	0.92557	1321	0	-4.7748
PBX4	4	0.60458	0.74894	0.999576	14494	1	-4.0162	0.10305	0.1028	0.92557	1354	0	-4.0162
ATOH1	4	0.60458	0.74894	0.999576	14495	2	-5.6431	0.10305	0.1028	0.92557	1862	0	-5.6431
hsa-mir-4760	4	0.60458	0.74894	0.999576	14497	1	-4.1185	0.10305	0.1028	0.92557	2039	0	-4.1185
hsa-mir-6751	4	0.60458	0.74894	0.999576	14501	2	-6.0669	0.10305	0.1028	0.92557	2055	0	-6.0669
MYOM3	4	0.61019	0.75326	0.999576	14573	2	-5.6819	0.10305	0.1028	0.92557	1543	0	-5.6819
SLC2A7	4	0.61019	0.75326	0.999576	14575	2	-5.6043	0.10305	0.1028	0.92557	1689	0	-5.6043
SPNS2	4	0.61019	0.75326	0.999576	14560	2	-5.8666	0.10305	0.1028	0.92557	1784	0	-5.8666
B3GNT7	4	0.61019	0.75326	0.999576	14572	2	-5.0907	0.10305	0.1028	0.92557	1855	0	-5.0907
DLG2	4	0.61019	0.75326	0.999576	14567	2	-5.4096	0.10305	0.1028	0.92557	2247	0	-5.4096
CROCC	4	0.61151	0.75429	0.999576	14586	1	-4.1184	0.10305	0.1028	0.92557	1973	0	-4.1184
PSMA3	4	0.61838	0.75965	0.999576	14654	1	-4.0127	0.10305	0.1028	0.92557	1362	0	-4.0127
MUC7	4	0.61838	0.75965	0.999576	14648	2	-5.7043	0.10305	0.1028	0.92557	1520	0	-5.7043
GTF2F2	4	0.61838	0.75965	0.999576	14651	1	-4.9945	0.10305	0.1028	0.92557	2089	0	-4.9945
EFCAB2	4	0.61838	0.75965	0.999576	14655	1	-5.1777	0.10305	0.1028	0.92557	2225	0	-5.1777
hsa-mir-8057	4	0.61976	0.76071	0.999576	14674	2	-4.4022	0.10305	0.1028	0.92557	1999	0	-4.4022
GFRAL	4	0.61976	0.76071	0.999576	14671	2	-5.4466	0.10305	0.1028	0.92557	2081	0	-5.4466
GPR98	4	0.62448	0.76437	0.999576	14732	2	-5.1126	0.10305	0.1028	0.92557	2098	0	-5.1126
MLLT1	4	0.62553	0.76517	0.999576	14737	1	-4.9176	0.10305	0.1028	0.92557	1447	0	-4.9176
NOG	4	0.62553	0.76517	0.999576	14746	2	-4.6725	0.10305	0.1028	0.92557	1501	0	-4.6725
NUBPL	4	0.62553	0.76517	0.999576	14745	1	-5.0823	0.10305	0.1028	0.92557	1511	0	-5.0823
CEACAM3	4	0.62908	0.76792	0.999576	14803	2	-6.0383	0.10305	0.1028	0.92557	1880	0	-6.0383
CCDC113	4	0.62908	0.76792	0.999576	14805	2	-4.1836	0.10305	0.1028	0.92557	1915	0	-4.1836
ITIH1	4	0.62908	0.76792	0.999576	14798	2	-5.7619	0.10305	0.1028	0.92557	2148	0	-5.7619
SLC9A9	4	0.63248	0.77054	0.999576	14810	1	-4.4548	0.10305	0.1028	0.92557	1778	0	-4.4548
C8orf47	4	0.63248	0.77054	0.999576	14815	1	-5.509	0.10305	0.1028	0.92557	1908	0	-5.509
PAPD4	4	0.63831	0.77496	0.999576	14882	2	-5.4983	0.10305	0.1028	0.92557	1335	0	-5.4983
SPATA21	4	0.63831	0.77496	0.999576	14878	2	-5.125	0.10305	0.1028	0.92557	1790	0	-5.125
CCL15	4	0.63831	0.77496	0.999576	14895	2	-5.4054	0.10305	0.1028	0.92557	1931	0	-5.4054
ABCA3	4	0.63831	0.77496	0.999576	14886	2	-4.7731	0.10305	0.1028	0.92557	2003	0	-4.7731
HNRNPR	4	0.63831	0.77496	0.999576	14876	2	-5.3899	0.10305	0.1028	0.92557	2172	0	-5.3899
FABP3	4	0.63831	0.77496	0.999576	14887	2	-6.0185	0.10305	0.1028	0.92557	2258	0	-6.0185
MMP2	4	0.63944	0.77583	0.999576	14909	2	-5.3656	0.10305	0.1028	0.92557	1441	0	-5.3656
ERN1	4	0.63944	0.77583	0.999576	14906	1	-5.6427	0.10305	0.1028	0.92557	2291	0	-5.6427
PHOSPHO1	4	0.64617	0.78121	0.999576	14973	1	-4.7074	0.10305	0.1028	0.92557	1403	0	-4.7074
STX3	4	0.64617	0.78121	0.999576	14977	1	-4.9674	0.10305	0.1028	0.92557	1749	0	-4.9674
GFER	4	0.64617	0.78121	0.999576	14975	1	-4.8836	0.10305	0.1028	0.92557	2080	0	-4.8836
RCCD1	4	0.64723	0.78203	0.999576	14984	2	-3.9851	0.10305	0.1028	0.92557	1377	0	-3.9851
PLEKHG7	4	0.64723	0.78203	0.999576	14989	2	-5.5111	0.10305	0.1028	0.92557	1395	0	-5.5111
KRTAP5-1	4	0.64723	0.78203	0.999576	15008	2	-5.5312	0.10305	0.1028	0.92557	1525	0	-5.5312
RPL34	4	0.64723	0.78203	0.999576	14992	2	-5.0925	0.10305	0.1028	0.92557	1729	0	-5.0925
CBX6	4	0.64723	0.78203	0.999576	15004	2	-5.2634	0.10305	0.1028	0.92557	1904	0	-5.2634
hsa-mir-548ag-1	4	0.64723	0.78203	0.999576	15007	2	-5.2296	0.10305	0.1028	0.92557	2059	0	-5.2296
FBXW12	4	0.64723	0.78203	0.999576	15006	2	-5.7877	0.10305	0.1028	0.92557	2274	0	-5.7877
FAM179A	4	0.64723	0.78203	0.999576	14995	2	-5.1643	0.10305	0.1028	0.92557	2280	0	-5.1643
ZNF773	4	0.65289	0.78642	0.999576	15076	2	-5.1564	0.10305	0.1028	0.92557	1633	0	-5.1564
C1QTNF6	4	0.65289	0.78642	0.999576	15077	1	-5.5701	0.10305	0.1028	0.92557	1816	0	-5.5701
hsa-mir-8084	4	0.65289	0.78642	0.999576	15069	1	-4.5617	0.10305	0.1028	0.92557	2000	0	-4.5617
ZBTB3	4	0.6565	0.78926	0.999576	15138	2	-5.7924	0.10305	0.1028	0.92557	1666	0	-5.7924
[truncated: 18,667 more rows]
