# Supplementary material for: Disrupted glycosylphosphatidylinositol anchoring induces ER stress and restricts enterovirus infection
Source: PLoS Pathog. 2025 Nov 18;21(11):e1013685. doi: 10.1371/journal.ppat.1013685 (PMC12626292; doi:10.1371/journal.ppat.1013685)
Supplement: S2 Table — (XLSX) [file ppat.1013685.s011.xlsx]

## Sheet: Sheet1
	Table S2 primers used for constrution of plasmids
	Construct	Fragment	Forward/Reverse	sequence
	PIGS		F	acgtACGCGT gccacc atggcggccgccgggg
			R	AGCTGAATTC TCAGTCTGTC TTCTCAGGC
	PIGK		F	acgtACGCGT gccacc Atggccgtcaccgacag
			R	AGCTGAATTC CTAAAAAATG AACTTCATAT GC
	CD55/GPI sgRNA resistant	F1	F	agct ACGCGT accgccAtgaccgtcgcgcggcc
			R	ATGCCACCTG GAACGTCGAT TTGACCATTT CGTATTTCTC CCGG
		F2	F	ggtcaAatCgaCgtTccaggtggcatattatttggtg
			R	AGCTGAATTC CTAAGTCAGC AAGCCCATGG
	CD55/TM sgRNA resistant		F	agct ACGCGT accgccAtgaccgtcgcgcggcc
			R1	CTATGGCAAT AACAATCACA GCAATGACCC AAACAGTGGT TCCACTTCCT TTATTTG
			R2	CAACACAAAT TACTGCAACT CCAACAACTA TGGCAATAAC AATCACAGC
			R3	GGTAGCTAGC TTGAAGATAT CTGTACGGGA CAACACAAAT TACTGCAACT CC
	IRE1a-GFP	F1	F	CCATTTCAGGTGTCGTGAACGatgccggcccggcggctg
			R	GGGATAGGTG ATGATGAAGG C
		F2	F	gccttcatcatcacctatccc ggtATGGTGAGCAAGGGCGAGG
			R	CTGCTGATGC ATGCTCAGGG GCTTGTACAG CTCGTCCATG
		F3	F	cccctgagcatgcatcag
			R	CGGCCCTCGA GGCCTGCAGG TCAGAGGGCG TCTGGAGTC
	GFP-Sec61b		F	CTGTACAAGGGTGCA CGTACG ATGCCTGGTCCGACCCC
			R	CTCGAGGCCT GCAGGAATTC TACGAACGAG TGTACTTGC
	HA-XBP1-Nluc	F1	F	CGATGGTTCCAGATTACGCTGCTAGCGGCCTTGTAGTTGAGAACC
			R	AGTGTGAAGA CTATTAGAAT GCCCAACAGG ATA
		F2	F	GCATTCTAATAGTCTTCACACTCGAAGATTTC
			R	TTTACGTAGC GGCCGCGGCG CGCTCAGACG TTGATGCGAG CTG
	IRE1(K907A)	F1	F	ACGCGTATCGTACGTAGAT atgccggcccggcggctg
			R	CGCATTTCTC ATGGCTCGGA GG
		F2	F	aatGCggaagcaccactaccgggag
			R	GCCGGCCCTC GAGGCCTGCA GTCAGAGGGC GTCTGGAGTC
	Echo7-SGR	F1	F	GACTGCAGggatccTAATACGACTCACTATAG
			R	TTCACTGCGT TAAATAGC
		F2	F	GCTATTTAACGCAGTGAAACGCGTATGGCTTCCAAGGTGTAC
			R	GCACCCTTGG AACAGGGCGA CGTTGATCCT GGCGC
		F3	F	CGCCCTGTTCCAAGGGTGCGGGTCAGCGATGGCC
			R	ACTAGTTCCTGGCAGTTGCCT
	Echo7-SGR-GND	F1	F	GAGAAGGTAGCTAAGGGAAAATC
			R	CACGTCATTC CCATAAGCAA TCATTCTGAA TTG
		F2	F	GATTGCTTATGGGAATGACGTGATTGCCTCC
			R	GTAAAACGACGGCCAGT
	PTM1-EV71(2A-3D)		F	ctttgaaaaacacgataataccatggctGGGAAATTTGGACAACAGTC
			R	TTTTTTTTTT TTTTTGCTAT TCTGGTT
	RLuc		F	TAATACGACTCACTATAGGTAGCCACCATGGCTTCCAAGGTGTAC
			R	ATTCGCGTGT CGCCCTTTCA GACGTTGATC CTGGCGCTG
	UTR-Rluc-UTR	F1	F	agggatccTAATACGACTCACTATAGG ttaaaa CAGCTCTGGGGTTGC
			R	GTACTCTAAT TATCAGACGT TGATCCTGGC GCTG
		F2	F	ATCAACGTCTGAtAATTAGAGTACAATTAGTGTATCAC
			R	CCTATAGTGA GTCGTATTAG GATCC
	UTR-Rluc		F	AAAAAAAAAAAAaaaaaaAAGCTTCAGGACTGCAGC
			R	TTTTTTTTTT TTTTTTTTTT ATCAGACGTT GATCCTGGC
	hRLuc-UTR	F1	F	TAATACGACTCACTATAGGTA GCCACCATG GCTTCCAAGGTGTAC
			R	tcaGACGTTGATC CTGGCGCTG
		F2	F	GCCAGGATCAACGTCTGAtAATTAGAGTACAATTAGTGTATCAC
			R	ACCTATAGTG AGTCGTATTA GGATCCCTGC AGTCAATAC
