# Supplementary material for: Disrupted glycosylphosphatidylinositol anchoring induces ER stress and restricts enterovirus infection
Source: PLoS Pathog. 2025 Nov 18;21(11):e1013685. doi: 10.1371/journal.ppat.1013685 (PMC12626292; doi:10.1371/journal.ppat.1013685)
Supplement: S3 Table — (XLSX) [file ppat.1013685.s012.xlsx]

## Sheet: Sheet1
		Table S3 sgRNA or shRNA used in this study
		sgRNA sequences
		PIGS	sgRNA-1	TCGTGCTGGGGCTACCGCTC
			sgRNA-2	CTGTCACTGTCGTGTTTACG (sgRNA for rescue and downstream experiments)
			sgRNA-3	CTTGCACACTGCCCGATGAC
		PIGK	sgRNA-1	AGCATCCGCGAGTTCTATGT
			sgRNA-2	AGGTGTGTACATCCCGATTC (sgRNA for rescue and downstream experiments)
			sgRNA-3	TTGTGACTAAACACTGTAGC
		PIGT	sgRNA-1	GAGCTCAGTAATGTCCTCTC
			sgRNA-2	GCACCGAAAACCTCACCCCC
			sgRNA-3	TGCGCTATGCTGTGCTGCCG
		PIGH	sgRNA-1	CCAAGTAGTACCCGTCTTCC
			sgRNA-2	GCTACTACTCCCCGTCCTGC
			sgRNA-3	CGGACTCTTCACCCTCTGCG (sgRNA for downstream experiments)
		PIGC	sgRNA-1	ATGTACTCCCCGGAGCTATG
			sgRNA-2	CGCCGGTCCACATAGTTATC (sgRNA for downstream experiments)
			sgRNA-3	GACCAGTCCCTAAAAGCCAA
		GPAA1	sgRNA-1	CCGCATCGTCCGTTCAAGCC
			sgRNA-2	CCTGGCTTGAACGGACGATG
			sgRNA-3	TCTCCGACATGTAAGTGCGC
		PIGB	sgRNA-1	GTTTAATATTCGTAAAGCTA
			sgRNA-2	AGAGACTGCCAGTATTCATC (sgRNA for downstream experiments)
			sgRNA-3	CAGAACCCTTACAAACACCA
		PIGO	sgRNA-1	CCAACACAACCCGCGAAAAT
			sgRNA-2	CACCACCATGCAGCGCCTCA (sgRNA for downstream experiments)
			sgRNA-3	GGCCAAGAAACTTAGCCAGA
		CD55	sgRNA-1	AATGGTCAGATTGATGTACC (sgRNA for rescue and downstream experiments)
		shRNA sequences
		PGAP1	shRNA-1	CCGG TGCTATAGTTTACCTATTAAG CTCGAG CTTAATAGGTAAACTATAGCA TTTTTG
			shRNA-2	CCGG CCAGCTATAATTTCTGACTTA CTCGAG TAAGTCAGAAATTATAGCTGG TTTTTG
			shRNA-3	CCGG GCTACCATGTTGGATAAAGAA CTCGAG TTCTTTATCCAACATGGTAGC TTTTTG
		PGAP3	shRNA-1	CCGG CAACTTCTTGAACTTGGACAT CTCGAG ATGTCCAAGTTCAAGAAGTTG TTTTTG
			shRNA-2	CCGG CGACTGTAAGTATGAGTGTAT CTCGAG ATACACTCATACTTACAGTCG TTTTTG
			shRNA-3	CCGG GAAGGAATCAGAGGACAAGTT CTCGAG AACTTGTCCTCTGATTCCTTC TTTTTG
