# Supplementary material for: Disrupted glycosylphosphatidylinositol anchoring induces ER stress and restricts enterovirus infection
Source: PLoS Pathog. 2025 Nov 18;21(11):e1013685. doi: 10.1371/journal.ppat.1013685 (PMC12626292; doi:10.1371/journal.ppat.1013685)
Supplement: S4 Table — (XLSX) [file ppat.1013685.s013.xlsx]

## Sheet: Sheet1
	Table S4 qPCR primers used in this study
	Gene	Forward/Reverse	sequences
	Pan-EV	F	GTGTGAAGAGTCTATTGAGC
		R	ATTGTCACCATAAGCAGCCA
	GAPDH	F	CTCTGCTCCTCCTGTTCGAC
		R	TTAAAAGCAGCCCTGGTGAC
	PGAP3	F	GTACCGCGACTGCGTACTG
		R	CTGCTAGACTCATGTAGATTGGC
	hRLuc	F	TCCAGATTGTCCGCAACTAC
		R	CTTCTTAGCTCCCTCGACAATAG
	SCARA3	F	CGCTGCCAGAAGAACCTATC
		R	AACCAGAGAGGCCAACACAG
	Col6A1	F	CCCTCGTGGACAAAGTCAAG
		R	GTTTCGGTCACAGCGGTAGT
	CHOP	F	CAGAACCAGCAGAGGTCACA
		R	AGCTGTGCCACTTTCCTTTC
	GADD34	F	CCTCTACTTCTGCCTTGTCTCCAG
		R	TTTTCCTCCTTCTTCTCGGACG
	BIP	F	TGTTCAACCAATTATCAGCAAACTC
		R	TTCTGCTGTATCCTCTTCACCAGT
	sXBP1	F	TGCTGAGTCCGCAGCAGGTG
		R	GCTGGCAGGCTCTGGGGAAG
	PDI4A	F	AGTGGGGAGGATGTCAATGC
		R	TGGCTGGGATTTGATGACTG
	GFP	F	CTGCTGCCCGACAACCAC
		R	TGTGATCGCGCTTCTCGTT
